# Supplementary material for: De novo transcriptome sequencing of radish (Raphanus sativus L.) and analysis of major genes involved in glucosinolate metabolism
Source: BMC Genomics. 2013 Nov 27;14(1):836. doi: 10.1186/1471-2164-14-836 (PMC4046679; doi:10.1186/1471-2164-14-836)
Supplement: Supplementary file 2 — Additional file 2: KEGG pathways of the assembled transcripts. (XLS 698 KB) [file 12864_2013_5529_MOESM2_ESM.xls]

## Sheet: CKA-Unigene.fa
Additional file 2. KEGG pathways of the assembled transcripts
#Pathway	Count (33567)	Pathway ID	Genes	KOs
Metabolic pathways	7391	ko01100	CL10017.Contig1_CKA;CL10019.Contig1_CKA;CL1002.Contig1_CKA;CL10037.Contig1_CKA;CL10055.Contig1_CKA;CL10055.Contig2_CKA;CL10060.Contig1_CKA;CL10060.Contig2_CKA;CL10062.Contig1_CKA;CL10062.Contig2_CKA;CL10074.Contig1_CKA;CL10074.Contig2_CKA;CL10074.Contig3_CKA;CL10087.Contig1_CKA;CL1009.Contig1_CKA;CL1009.Contig2_CKA;CL1009.Contig3_CKA;CL1009.Contig4_CKA;CL1009.Contig5_CKA;CL10094.Contig1_CKA;CL100…
Biosynthesis of secondary metabolites	3363	ko01110	CL10019.Contig1_CKA;CL10037.Contig1_CKA;CL10053.Contig1_CKA;CL10058.Contig1_CKA;CL10058.Contig2_CKA;CL10060.Contig1_CKA;CL10060.Contig2_CKA;CL1009.Contig1_CKA;CL1009.Contig2_CKA;CL1009.Contig3_CKA;CL1009.Contig4_CKA;CL1009.Contig5_CKA;CL10094.Contig1_CKA;CL10094.Contig2_CKA;CL10129.Contig1_CKA;CL10130.Contig1_CKA;CL10155.Contig1_CKA;CL10155.Contig2_CKA;CL10201.Contig1_CKA;CL10201.Contig2_CKA;CL10…
Plant hormone signal transduction	1928	ko04075	CL1003.Contig1_CKA;CL1003.Contig2_CKA;CL1003.Contig3_CKA;CL1003.Contig4_CKA;CL10057.Contig1_CKA;CL10113.Contig1_CKA;CL1017.Contig1_CKA;CL10225.Contig1_CKA;CL10225.Contig2_CKA;CL10241.Contig1_CKA;CL10241.Contig2_CKA;CL10254.Contig1_CKA;CL10254.Contig2_CKA;CL1031.Contig1_CKA;CL1031.Contig2_CKA;CL10363.Contig1_CKA;CL10363.Contig2_CKA;CL104.Contig1_CKA;CL104.Contig2_CKA;CL104.Contig3_CKA;CL10425.Cont…
Plant-pathogen interaction	1925	ko04626	CL1003.Contig1_CKA;CL1003.Contig2_CKA;CL1003.Contig3_CKA;CL1003.Contig4_CKA;CL1005.Contig1_CKA;CL1005.Contig2_CKA;CL1005.Contig3_CKA;CL1005.Contig4_CKA;CL1005.Contig5_CKA;CL1005.Contig6_CKA;CL10057.Contig1_CKA;CL10111.Contig1_CKA;CL10111.Contig2_CKA;CL10118.Contig1_CKA;CL1017.Contig1_CKA;CL10185.Contig1_CKA;CL10185.Contig2_CKA;CL10202.Contig1_CKA;CL1024.Contig1_CKA;CL10256.Contig1_CKA;CL10256.Con…
RNA transport	1285	ko03013	CL100.Contig3_CKA;CL100.Contig4_CKA;CL100.Contig5_CKA;CL100.Contig6_CKA;CL10019.Contig1_CKA;CL10085.Contig1_CKA;CL10085.Contig2_CKA;CL10143.Contig1_CKA;CL10143.Contig2_CKA;CL10158.Contig1_CKA;CL10197.Contig1_CKA;CL10210.Contig1_CKA;CL10229.Contig1_CKA;CL10233.Contig1_CKA;CL10233.Contig2_CKA;CL10280.Contig1_CKA;CL10280.Contig4_CKA;CL10293.Contig1_CKA;CL10293.Contig2_CKA;CL10322.Contig1_CKA;CL1033.…	K14306+K14325+K13171+K14317+K14321+K03239+K09291+K03246+K03243+K03254+K14525+K03539+K14301+K14297+K03260+K07562+K13126+K03259+K03231+K02516+K14312+K03249+K03241+K03680+K14319+K03251+K14290+K13025+K03257+K14326+K00974+K12160+K14299+K12882+K03238+K14327+K12876+K14293+K12881+K14004+K12883+K03262+K03245+K03237+K14324+K14291+K13174+K14298+K14320+K03754+K05019+K07936+K03250+K03236+K14309+K12875+K14304+…
Spliceosome	1202	ko03040	CL10021.Contig2_CKA;CL10021.Contig3_CKA;CL10021.Contig4_CKA;CL10177.Contig1_CKA;CL10231.Contig1_CKA;CL10422.Contig1_CKA;CL10423.Contig3_CKA;CL1044.Contig1_CKA;CL1044.Contig2_CKA;CL1044.Contig3_CKA;CL1044.Contig4_CKA;CL1044.Contig5_CKA;CL1044.Contig6_CKA;CL1044.Contig7_CKA;CL1044.Contig8_CKA;CL1044.Contig9_CKA;CL10541.Contig1_CKA;CL10541.Contig2_CKA;CL1055.Contig1_CKA;CL1055.Contig2_CKA;CL1055.Con…	K12821+K11093+K12837+K12846+K12741+K12823+K11984+K12845+K12834+K12843+K12811+K12842+K12858+K03283+K12873+K12896+K12890+K12867+K10599+K12856+K12836+K12863+K12900+K12662+K12831+K12733+K12871+K13025+K12829+K11097+K12857+K12825+K12622+K12850+K12826+K12817+K12882+K12847+K12813+K12891+K12866+K11095+K12876+K12886+K12627+K12625+K12881+K12815+K12883+K11086+K12869+K12623+K11096+K12849+K12897+K12827+K12854+…
Endocytosis	1086	ko04144	CL10019.Contig1_CKA;CL10055.Contig1_CKA;CL10055.Contig2_CKA;CL10062.Contig1_CKA;CL10062.Contig2_CKA;CL10146.Contig1_CKA;CL10231.Contig2_CKA;CL10239.Contig2_CKA;CL10239.Contig3_CKA;CL10267.Contig2_CKA;CL10267.Contig3_CKA;CL10522.Contig1_CKA;CL10583.Contig2_CKA;CL10596.Contig1_CKA;CL10596.Contig2_CKA;CL10624.Contig1_CKA;CL10649.Contig1_CKA;CL10736.Contig2_CKA;CL10791.Contig1_CKA;CL10791.Contig2_CKA…	K01115+K12199+K07887+K03283+K12198+K00889+K12492+K01528+K12184+K12185+K12200+K12489+K12486+K12493+K11826+K12191+K11247+K12194+K11827+K04646+K12479+K12471+K07897+K12189+K11866+K12192+K12193+K12183+K12196+K12190+K12197+K10591+K12195+K12188+K07905+K11824+K07904+K15053+K07888
Glycerophospholipid metabolism	1008	ko00564	CL10019.Contig1_CKA;CL1002.Contig1_CKA;CL10055.Contig1_CKA;CL10055.Contig2_CKA;CL10062.Contig1_CKA;CL10062.Contig2_CKA;CL10223.Contig1_CKA;CL10223.Contig2_CKA;CL10223.Contig3_CKA;CL10231.Contig2_CKA;CL10239.Contig2_CKA;CL10239.Contig3_CKA;CL10267.Contig2_CKA;CL10267.Contig3_CKA;CL10522.Contig1_CKA;CL10596.Contig1_CKA;CL10596.Contig2_CKA;CL10624.Contig1_CKA;CL10649.Contig1_CKA;CL10736.Contig2_CKA;…	K01115+K00901+K00995+K13535+K13510+K01114+K01058+K00993+K15728+K01126+K00981+K00894+K05929+K13511+K00630+K06130+K01047+K08730+K00006+K00968+K14674+K14156+K13523+K00999+K01517+K13513+K13508+K01613+K00967+K13519+K08744+K13506+K00111+K00655+K06129
Protein processing in endoplasmic reticulum	999	ko04141	CL10026.Contig1_CKA;CL10026.Contig2_CKA;CL10110.Contig1_CKA;CL10110.Contig2_CKA;CL10114.Contig1_CKA;CL10159.Contig1_CKA;CL10159.Contig2_CKA;CL10159.Contig3_CKA;CL10159.Contig4_CKA;CL10185.Contig1_CKA;CL10185.Contig2_CKA;CL10245.Contig1_CKA;CL10305.Contig1_CKA;CL10305.Contig2_CKA;CL10305.Contig3_CKA;CL10305.Contig4_CKA;CL10306.Contig1_CKA;CL10306.Contig2_CKA;CL10306.Contig3_CKA;CL10331.Contig1_CKA…	K14005+K08057+K09561+K04079+K14018+K08288+K13993+K13989+K09503+K09517+K14009+K07342+K09580+K03283+K14007+K09486+K10666+K14026+K09490+K11863+K07953+K10575+K01228+K09584+K13249+K10661+K03094+K09540+K14003+K10601+K04523+K12669+K06689+K01456+K08653+K10839+K10956+K13525+K09518+K14012+K08852+K14006+K09523+K10082+K14004+K08054+K01230+K03237+K07765+K14011+K12275+K11718+K13250+K13719+K12670+K12666+K03347+…
Starch and sucrose metabolism	920	ko00500	CL10055.Contig1_CKA;CL10109.Contig1_CKA;CL10109.Contig2_CKA;CL10109.Contig3_CKA;CL10147.Contig1_CKA;CL10147.Contig2_CKA;CL10147.Contig3_CKA;CL10201.Contig1_CKA;CL10231.Contig2_CKA;CL10324.Contig1_CKA;CL10324.Contig2_CKA;CL10403.Contig1_CKA;CL10466.Contig1_CKA;CL10466.Contig2_CKA;CL10624.Contig1_CKA;CL10649.Contig1_CKA;CL10680.Contig1_CKA;CL10866.Contig1_CKA;CL10990.Contig1_CKA;CL10990.Contig2_CKA…	K01051+K15920+K05349+K01213+K01184+K05350+K13648+K01835+K01177+K00695+K08679+K01179+K01176+K01194+K00688+K00696+K01193+K01188+K00844+K00770+K00975+K00700+K01087+K00703+K01810+K16055+K00705+K00963+K01187+K00012+K00847
mRNA surveillance pathway	829	ko03015	CL10019.Contig1_CKA;CL10085.Contig1_CKA;CL10085.Contig2_CKA;CL10187.Contig1_CKA;CL10187.Contig2_CKA;CL10187.Contig3_CKA;CL10344.Contig1_CKA;CL10344.Contig2_CKA;CL10378.Contig1_CKA;CL10378.Contig2_CKA;CL10390.Contig1_CKA;CL10422.Contig1_CKA;CL10452.Contig1_CKA;CL10484.Contig1_CKA;CL10484.Contig4_CKA;CL10601.Contig2_CKA;CL10747.Contig1_CKA;CL10747.Contig2_CKA;CL10747.Contig3_CKA;CL10747.Contig4_CKA…	K14325+K13171+K03267+K11584+K14411+K04354+K13126+K06100+K14409+K14396+K14407+K04382+K13025+K06965+K14326+K14962+K14400+K15542+K06269+K12882+K14327+K12876+K12881+K03456+K11583+K12883+K15544+K14324+K15541+K14376+K03265+K13917+K12875+K12877+K13114+K14401+K14404+K12812+K00565+K14328+K14416+K08873+K14408+K14294+K14397+K14399+K14402+K14405+K14403+K14406
Ribosome	783	ko03010	CL10025.Contig1_CKA;CL10025.Contig2_CKA;CL10025.Contig3_CKA;CL10025.Contig4_CKA;CL10196.Contig1_CKA;CL10375.Contig1_CKA;CL10375.Contig2_CKA;CL10410.Contig2_CKA;CL10410.Contig3_CKA;CL10410.Contig4_CKA;CL10413.Contig1_CKA;CL10413.Contig2_CKA;CL10555.Contig1_CKA;CL10555.Contig2_CKA;CL10555.Contig3_CKA;CL10559.Contig1_CKA;CL10559.Contig2_CKA;CL10559.Contig3_CKA;CL10559.Contig4_CKA;CL1058.Contig10_CKA…	K02976+K02866+K02888+K02886+K02906+K02953+K02965+K02945+K02896+K02971+K02920+K02954+K02936+K02946+K02900+K02991+K02949+K02996+K02939+K02963+K02907+K02875+K02880+K02915+K02931+K02871+K02947+K02895+K02995+K02894+K02863+K02865+K02957+K02941+K02924+K02881+K02903+K02934+K02882+K02997+K02955+K02930+K02974+K02993+K02937+K02942+K02951+K02872+K02975+K02878+K02919+K02879+K02864+K02899+K02935+K02925+K02956+…
Ether lipid metabolism	759	ko00565	CL10019.Contig1_CKA;CL10055.Contig1_CKA;CL10055.Contig2_CKA;CL10062.Contig1_CKA;CL10062.Contig2_CKA;CL10231.Contig2_CKA;CL10239.Contig2_CKA;CL10239.Contig3_CKA;CL10267.Contig2_CKA;CL10267.Contig3_CKA;CL10522.Contig1_CKA;CL10596.Contig1_CKA;CL10596.Contig2_CKA;CL10624.Contig1_CKA;CL10649.Contig1_CKA;CL10736.Contig2_CKA;CL10861.Contig1_CKA;CL10861.Contig2_CKA;CL10866.Contig1_CKA;CL10866.Contig2_CKA…	K01115+K13510+K01114+K00993+K01047+K14674+K13519
Purine metabolism	738	ko00230	CL10141.Contig1_CKA;CL10141.Contig2_CKA;CL10141.Contig3_CKA;CL10274.Contig1_CKA;CL10274.Contig3_CKA;CL10410.Contig1_CKA;CL10410.Contig2_CKA;CL10465.Contig2_CKA;CL10465.Contig3_CKA;CL10499.Contig1_CKA;CL10499.Contig2_CKA;CL10597.Contig1_CKA;CL10597.Contig2_CKA;CL10597.Contig3_CKA;CL10597.Contig4_CKA;CL10693.Contig1_CKA;CL10693.Contig2_CKA;CL10916.Contig1_CKA;CL10916.Contig2_CKA;CL10948.Contig1_CKA…	K00860+K01488+K03040+K03013+K03006+K02326+K02335+K10807+K03015+K01835+K00939+K01490+K02999+K00873+K03019+K00764+K03009+K00940+K02685+K03004+K03026+K02325+K01939+K01756+K03787+K03027+K03010+K01952+K03043+K02083+K00759+K03505+K01509+K03018+K00942+K03022+K03021+K01933+K01951+K14977+K02328+K03005+K00856+K01945+K13484+K01510+K00106+K03012+K11808+K03000+K03506+K02320+K14641+K03008+K01517+K10808+K03020+…
Pyrimidine metabolism	680	ko00240	CL10116.Contig1_CKA;CL10116.Contig2_CKA;CL10410.Contig1_CKA;CL10410.Contig2_CKA;CL10465.Contig2_CKA;CL10465.Contig3_CKA;CL10499.Contig1_CKA;CL10499.Contig2_CKA;CL10597.Contig1_CKA;CL10597.Contig2_CKA;CL10597.Contig3_CKA;CL10597.Contig4_CKA;CL10693.Contig1_CKA;CL10693.Contig2_CKA;CL10699.Contig1_CKA;CL10699.Contig2_CKA;CL10756.Contig1_CKA;CL10756.Contig2_CKA;CL10886.Contig2_CKA;CL10916.Contig1_CKA…	K09903+K03040+K03013+K03006+K02326+K02335+K01937+K00384+K01955+K10807+K03015+K02999+K03019+K13800+K03009+K01718+K00940+K02685+K03004+K03026+K02325+K03787+K03027+K03010+K00857+K03043+K03505+K13421+K03018+K03022+K03021+K00876+K13998+K01240+K01465+K02328+K03005+K01956+K01510+K01431+K03012+K03000+K00207+K03506+K02320+K14641+K03008+K00943+K10808+K03020+K03016+K00609+K01489+K14721+K00962+K02324+K03025+…
Ribosome biogenesis in eukaryotes	622	ko03008	CL10020.Contig1_CKA;CL10020.Contig2_CKA;CL10158.Contig1_CKA;CL10293.Contig1_CKA;CL10341.Contig3_CKA;CL10423.Contig1_CKA;CL10423.Contig2_CKA;CL10423.Contig3_CKA;CL10476.Contig1_CKA;CL10476.Contig2_CKA;CL1055.Contig1_CKA;CL1055.Contig2_CKA;CL1055.Contig3_CKA;CL1055.Contig4_CKA;CL1055.Contig5_CKA;CL10643.Contig1_CKA;CL10891.Contig1_CKA;CL10891.Contig2_CKA;CL10891.Contig3_CKA;CL10983.Contig1_CKA;CL10…	K14537+K12619+K14572+K14559+K14525+K03539+K12845+K14558+K07562+K14570+K11131+K11130+K14539+K03115+K13288+K06943+K14290+K14550+K11129+K14538+K14563+K14554+K14546+K14521+K14548+K14557+K14565+K03097+K14555+K14535+K14571+K11883+K07936+K14556+K14566+K14545+K14573+K14544+K11108+K14564+K03264+K07179+K14560+K01164+K14552+K14553+K14536+K03537+K07178+K03538+K14575+K14567+K11128+K14549+K14568+K14569+K14561+…
Ubiquitin mediated proteolysis	600	ko04120	CL10114.Contig1_CKA;CL10297.Contig1_CKA;CL10521.Contig1_CKA;CL10521.Contig2_CKA;CL1053.Contig1_CKA;CL1053.Contig2_CKA;CL10553.Contig1_CKA;CL10553.Contig2_CKA;CL10633.Contig1_CKA;CL10633.Contig2_CKA;CL10633.Contig3_CKA;CL10633.Contig4_CKA;CL10928.Contig1_CKA;CL1103.Contig1_CKA;CL1103.Contig2_CKA;CL11165.Contig1_CKA;CL11165.Contig2_CKA;CL11165.Contig3_CKA;CL11231.Contig2_CKA;CL11345.Contig1_CKA;CL1…	K09561+K10592+K03348+K10573+K10615+K10576+K10599+K03875+K10575+K10581+K03094+K10686+K10601+K10598+K06689+K03178+K04506+K10610+K10144+K10590+K03349+K03355+K04649+K03363+K03869+K10579+K10570+K10583+K03873+K10580+K10589+K03872+K10688+K10684+K03364+K12456+K10143+K03347+K03352+K03354+K04706+K03351+K03353+K10597+K10140+K10609+K10578+K03868+K06688+K10577+K10606+K10685+K10591+K03350+K10588+K10571+K03357+…
RNA degradation	597	ko03018	CL10055.Contig1_CKA;CL10158.Contig1_CKA;CL10170.Contig1_CKA;CL10370.Contig1_CKA;CL10370.Contig2_CKA;CL10666.Contig1_CKA;CL10666.Contig2_CKA;CL10676.Contig1_CKA;CL10676.Contig2_CKA;CL10791.Contig1_CKA;CL10791.Contig2_CKA;CL10894.Contig1_CKA;CL11373.Contig1_CKA;CL11373.Contig2_CKA;CL11444.Contig1_CKA;CL11641.Contig1_CKA;CL11641.Contig2_CKA;CL11743.Contig1_CKA;CL11743.Contig2_CKA;CL11796.Contig1_CKA…	K12616+K12619+K12603+K01148+K03514+K04043+K13126+K12608+K03681+K12605+K12614+K12593+K12620+K12598+K08311+K12591+K10643+K12622+K12585+K12604+K12580+K11600+K14442+K12617+K12627+K12625+K12602+K12589+K12623+K12613+K04077+K03678+K12581+K12600+K01689+K12590+K12606+K12611+K12592+K00962+K03679+K12626+K12599+K12607+K12586+K12571+K07573
Oxidative phosphorylation	479	ko00190	CL1004.Contig10_CKA;CL1004.Contig11_CKA;CL1004.Contig12_CKA;CL1004.Contig13_CKA;CL1004.Contig3_CKA;CL1004.Contig5_CKA;CL1004.Contig7_CKA;CL1004.Contig8_CKA;CL1004.Contig9_CKA;CL10074.Contig1_CKA;CL10074.Contig2_CKA;CL10074.Contig3_CKA;CL10414.Contig1_CKA;CL10414.Contig2_CKA;CL10440.Contig1_CKA;CL10816.Contig1_CKA;CL10816.Contig2_CKA;CL10816.Contig3_CKA;CL10816.Contig4_CKA;CL1083.Contig1_CKA;CL108…	K03885+K00416+K02260+K03965+K02256+K00235+K03945+K02140+K02113+K03955+K02148+K02149+K01507+K02152+K00413+K02147+K03950+K02145+K02109+K02262+K03939+K03935+K02150+K02265+K01535+K02258+K02151+K02133+K02154+K02153+K03949+K00411+K03942+K05573+K03879+K03952+K00417+K03937+K03966+K03941+K02267+K02138+K02155+K03946+K03943+K02136+K02261+K03878+K02135+K03963+K02115+K02146+K02257+K03940+K00419+K00234+K03953+…
Amino sugar and nucleotide sugar metabolism	459	ko00520	CL10201.Contig1_CKA;CL103.Contig3_CKA;CL103.Contig4_CKA;CL1059.Contig1_CKA;CL1059.Contig2_CKA;CL1059.Contig3_CKA;CL1059.Contig4_CKA;CL1059.Contig5_CKA;CL10680.Contig1_CKA;CL10990.Contig1_CKA;CL10990.Contig2_CKA;CL1125.Contig1_CKA;CL1125.Contig2_CKA;CL11294.Contig1_CKA;CL11294.Contig2_CKA;CL11294.Contig3_CKA;CL11353.Contig1_CKA;CL11353.Contig2_CKA;CL1145.Contig1_CKA;CL1145.Contig2_CKA;CL1145.Conti…	K15920+K00326+K12450+K12451+K13648+K01835+K01711+K08679+K00966+K05305+K12448+K12373+K06118+K12447+K00844+K00770+K00965+K01183+K00975+K01840+K01810+K00963+K12449+K00621+K10046+K02377+K00012+K12446+K01836+K00847+K00849+K00820+K00972+K01209+K01784+K01809+K01097
Phenylpropanoid biosynthesis	445	ko00940	CL1009.Contig1_CKA;CL1009.Contig2_CKA;CL1009.Contig3_CKA;CL1009.Contig4_CKA;CL1009.Contig5_CKA;CL10094.Contig1_CKA;CL10094.Contig2_CKA;CL10194.Contig1_CKA;CL10194.Contig2_CKA;CL10201.Contig1_CKA;CL1027.Contig1_CKA;CL1027.Contig2_CKA;CL1027.Contig3_CKA;CL1027.Contig4_CKA;CL1027.Contig5_CKA;CL10311.Contig1_CKA;CL10333.Contig1_CKA;CL10451.Contig1_CKA;CL10451.Contig2_CKA;CL10451.Contig3_CKA;CL10451.C…	K00430+K00588+K13068+K05349+K13066+K05350+K09755+K01188+K12356+K01904+K00083+K13065+K09753+K09756+K09757+K09754+K00487+K12355+K10775+K13067
Pentose and glucuronate interconversions	425	ko00040	CL10055.Contig1_CKA;CL10109.Contig1_CKA;CL10109.Contig2_CKA;CL10109.Contig3_CKA;CL10147.Contig1_CKA;CL10147.Contig2_CKA;CL10147.Contig3_CKA;CL10231.Contig2_CKA;CL10324.Contig1_CKA;CL10324.Contig2_CKA;CL10384.Contig1_CKA;CL10384.Contig2_CKA;CL10403.Contig1_CKA;CL10624.Contig1_CKA;CL10649.Contig1_CKA;CL10697.Contig1_CKA;CL10697.Contig2_CKA;CL10697.Contig3_CKA;CL1081.Contig1_CKA;CL1081.Contig2_CKA;C…	K01051+K01213+K01184+K01728+K00011+K00128+K00875+K00963+K00012+K01783+K00854+K00065+K01805
Glycolysis / Gluconeogenesis	383	ko00010	CL10019.Contig1_CKA;CL10201.Contig2_CKA;CL10316.Contig1_CKA;CL10316.Contig2_CKA;CL10327.Contig1_CKA;CL10327.Contig2_CKA;CL10327.Contig3_CKA;CL10443.Contig1_CKA;CL10443.Contig2_CKA;CL10443.Contig3_CKA;CL10443.Contig4_CKA;CL10836.Contig1_CKA;CL10836.Contig2_CKA;CL10840.Contig1_CKA;CL10840.Contig2_CKA;CL10840.Contig3_CKA;CL10949.Contig1_CKA;CL10949.Contig2_CKA;CL10949.Contig3_CKA;CL10949.Contig4_CKA…	K00850+K01834+K00121+K01792+K00382+K01623+K01785+K15633+K01835+K00873+K00002+K01895+K00001+K00627+K00844+K03841+K00161+K01610+K01810+K00128+K00134+K15634+K01568+K01689+K01803+K00162+K00927+K00016+K14085+K01624+K13953
ABC transporters	374	ko02010	CL10232.Contig1_CKA;CL10232.Contig2_CKA;CL10500.Contig1_CKA;CL10500.Contig2_CKA;CL10548.Contig1_CKA;CL1066.Contig1_CKA;CL1066.Contig2_CKA;CL10708.Contig1_CKA;CL10708.Contig2_CKA;CL11051.Contig1_CKA;CL1107.Contig1_CKA;CL1107.Contig2_CKA;CL1107.Contig3_CKA;CL1107.Contig4_CKA;CL1107.Contig5_CKA;CL11340.Contig1_CKA;CL11340.Contig2_CKA;CL11525.Contig2_CKA;CL11576.Contig1_CKA;CL11621.Contig1_CKA;CL1162…	K05658+K05666+K05681+K05643+K05641+K05663+K05677+K15628+K05657+K05656
Circadian rhythm - plant	345	ko04712	CL10057.Contig1_CKA;CL10476.Contig1_CKA;CL10476.Contig2_CKA;CL1049.Contig1_CKA;CL1049.Contig2_CKA;CL1049.Contig3_CKA;CL1049.Contig4_CKA;CL1049.Contig5_CKA;CL1049.Contig6_CKA;CL10672.Contig4_CKA;CL10672.Contig5_CKA;CL10721.Contig1_CKA;CL11179.Contig1_CKA;CL11179.Contig2_CKA;CL11200.Contig1_CKA;CL11200.Contig2_CKA;CL11216.Contig1_CKA;CL11238.Contig1_CKA;CL11238.Contig2_CKA;CL11238.Contig3_CKA;CL112…	K12126+K12135+K12129+K12130+K12119+K12128+K12131+K12127+K03115+K12116+K12115+K12117+K12134+K12133+K03097+K12132+K12120+K12124+K12123+K12121+K12122+K12125+K00660+K12118
Phagosome	336	ko04145	CL10003.Contig2_CKA;CL10110.Contig1_CKA;CL10110.Contig2_CKA;CL10146.Contig1_CKA;CL10504.Contig1_CKA;CL10504.Contig2_CKA;CL10631.Contig1_CKA;CL11495.Contig1_CKA;CL11495.Contig2_CKA;CL11696.Contig1_CKA;CL11696.Contig2_CKA;CL11783.Contig1_CKA;CL11783.Contig2_CKA;CL11852.Contig1_CKA;CL11882.Contig1_CKA;CL11882.Contig2_CKA;CL11882.Contig3_CKA;CL11936.Contig1_CKA;CL11936.Contig2_CKA;CL12018.Contig1_CKA…	K05692+K08057+K07887+K04392+K07342+K00921+K07374+K08492+K02148+K02149+K08488+K07375+K02152+K01365+K02147+K10956+K02145+K02150+K02151+K08054+K02154+K02153+K08517+K00914+K02155+K07897+K02146+K09481+K03661+K02144+K07888
Nucleotide excision repair	326	ko03420	CL10417.Contig2_CKA;CL10420.Contig1_CKA;CL10420.Contig2_CKA;CL10523.Contig1_CKA;CL10523.Contig2_CKA;CL10536.Contig1_CKA;CL10536.Contig2_CKA;CL10597.Contig1_CKA;CL10597.Contig2_CKA;CL10597.Contig3_CKA;CL10597.Contig4_CKA;CL10693.Contig1_CKA;CL10693.Contig2_CKA;CL11687.Contig1_CKA;CL11800.Contig1_CKA;CL12107.Contig1_CKA;CL12107.Contig2_CKA;CL12336.Contig1_CKA;CL12336.Contig2_CKA;CL12366.Contig1_CKA…	K07466+K03144+K10845+K02326+K02335+K10841+K10838+K02325+K10610+K10839+K03505+K10842+K10844+K10570+K10843+K06634+K02328+K03143+K10739+K10756+K03506+K10754+K02202+K10747+K10755+K03141+K04802+K10140+K10609+K03868+K02324+K10848+K03657+K03504+K10846+K03142+K10849+K02327+K10740
Pyruvate metabolism	313	ko00620	CL10087.Contig1_CKA;CL10200.Contig1_CKA;CL10443.Contig1_CKA;CL10443.Contig2_CKA;CL10443.Contig3_CKA;CL10443.Contig4_CKA;CL10846.Contig1_CKA;CL1129.Contig1_CKA;CL11327.Contig1_CKA;CL11454.Contig1_CKA;CL11454.Contig2_CKA;CL11454.Contig3_CKA;CL11454.Contig4_CKA;CL11569.Contig1_CKA;CL11569.Contig2_CKA;CL11569.Contig3_CKA;CL1180.Contig10_CKA;CL1180.Contig11_CKA;CL1180.Contig12_CKA;CL1180.Contig13_CKA;…	K00051+K11262+K00382+K02160+K00873+K00011+K01895+K00029+K00025+K00026+K00627+K01962+K00161+K01610+K00128+K01069+K00102+K00028+K01595+K00626+K01649+K01759+K00162+K01961+K01006+K00016+K14085+K01963+K01512
RNA polymerase	313	ko03020	CL10410.Contig1_CKA;CL10410.Contig2_CKA;CL10465.Contig2_CKA;CL10465.Contig3_CKA;CL10499.Contig1_CKA;CL10499.Contig2_CKA;CL10948.Contig1_CKA;CL10958.Contig2_CKA;CL10958.Contig3_CKA;CL11094.Contig1_CKA;CL11094.Contig3_CKA;CL112.Contig1_CKA;CL112.Contig2_CKA;CL11261.Contig1_CKA;CL1145.Contig1_CKA;CL1145.Contig2_CKA;CL11484.Contig1_CKA;CL11484.Contig2_CKA;CL1163.Contig2_CKA;CL1183.Contig2_CKA;CL11959…	K03040+K03013+K03006+K03015+K02999+K03019+K03009+K03004+K03026+K03027+K03010+K03043+K03018+K03022+K03021+K03005+K03012+K03000+K03008+K03020+K03016+K14721+K03025+K03002+K03024+K03007+K03046+K03023+K03011+K03014+K03017
Cysteine and methionine metabolism	306	ko00270	CL10497.Contig1_CKA;CL10497.Contig2_CKA;CL10497.Contig3_CKA;CL105.Contig1_CKA;CL105.Contig3_CKA;CL105.Contig4_CKA;CL105.Contig5_CKA;CL105.Contig6_CKA;CL105.Contig7_CKA;CL10572.Contig1_CKA;CL10572.Contig2_CKA;CL10572.Contig3_CKA;CL10572.Contig4_CKA;CL10589.Contig1_CKA;CL10589.Contig2_CKA;CL1063.Contig1_CKA;CL1063.Contig2_CKA;CL1063.Contig3_CKA;CL1063.Contig4_CKA;CL10796.Contig1_CKA;CL10796.Contig2…	K00928+K01251+K00815+K00558+K00640+K01011+K05933+K00549+K01762+K01739+K12524+K14454+K00797+K14455+K00789+K01738+K00547+K01244+K00811+K00133+K16054+K01611+K13034+K08967+K08963+K01760+K00016+K00899+K01761
Phosphatidylinositol signaling system	288	ko04070	CL1002.Contig1_CKA;CL1005.Contig1_CKA;CL1005.Contig2_CKA;CL1005.Contig3_CKA;CL1005.Contig4_CKA;CL1005.Contig5_CKA;CL1005.Contig6_CKA;CL10117.Contig1_CKA;CL10256.Contig1_CKA;CL10256.Contig2_CKA;CL10256.Contig3_CKA;CL10326.Contig1_CKA;CL10474.Contig1_CKA;CL10474.Contig2_CKA;CL10612.Contig1_CKA;CL10945.Contig1_CKA;CL10988.Contig1_CKA;CL10988.Contig2_CKA;CL11044.Contig1_CKA;CL11044.Contig2_CKA;CL1104…	K00901+K02183+K15422+K00915+K01099+K00889+K00921+K00981+K00888+K00913+K00914+K05857+K00999+K01110+K10047+K01092+K10572
Arginine and proline metabolism	275	ko00330	CL10129.Contig1_CKA;CL10431.Contig1_CKA;CL10431.Contig2_CKA;CL10610.Contig1_CKA;CL10610.Contig2_CKA;CL11384.Contig1_CKA;CL11384.Contig2_CKA;CL11384.Contig3_CKA;CL11384.Contig4_CKA;CL11384.Contig5_CKA;CL11384.Contig6_CKA;CL11384.Contig7_CKA;CL11901.Contig1_CKA;CL11901.Contig2_CKA;CL1232.Contig1_CKA;CL1232.Contig2_CKA;CL1232.Contig3_CKA;CL1232.Contig4_CKA;CL1232.Contig5_CKA;CL1260.Contig1_CKA;CL126…	K00818+K00930+K01438+K01915+K00620+K01583+K14329+K14454+K00472+K00294+K00797+K12251+K00262+K00128+K01755+K14455+K01940+K00811+K12657+K14677+K00261+K01611+K00286+K00318+K14682+K10536+K00819+K01427+K01259+K13427+K00611+K00145+K01476+K14085+K00933
Homologous recombination	266	ko03440	CL10356.Contig1_CKA;CL10356.Contig2_CKA;CL10416.Contig1_CKA;CL10417.Contig2_CKA;CL10420.Contig1_CKA;CL10420.Contig2_CKA;CL10693.Contig1_CKA;CL10693.Contig2_CKA;CL11063.Contig1_CKA;CL11063.Contig2_CKA;CL11063.Contig3_CKA;CL11354.Contig1_CKA;CL11459.Contig1_CKA;CL11459.Contig2_CKA;CL12447.Contig1_CKA;CL12447.Contig2_CKA;CL12510.Contig1_CKA;CL12590.Contig1_CKA;CL12590.Contig2_CKA;CL12590.Contig3_CKA…	K10866+K07466+K02335+K03165+K03553+K03505+K08991+K10879+K10867+K10881+K03655+K10869+K02328+K10739+K10871+K03111+K10901+K10865+K10875+K03504+K10882+K08775+K04482+K02327+K10870+K10740+K10880
Inositol phosphate metabolism	259	ko00562	CL10117.Contig1_CKA;CL10326.Contig1_CKA;CL10612.Contig1_CKA;CL10945.Contig1_CKA;CL10988.Contig1_CKA;CL10988.Contig2_CKA;CL11044.Contig1_CKA;CL11044.Contig2_CKA;CL11044.Contig3_CKA;CL11193.Contig1_CKA;CL11495.Contig1_CKA;CL11495.Contig2_CKA;CL11696.Contig1_CKA;CL11696.Contig2_CKA;CL1199.Contig1_CKA;CL1199.Contig2_CKA;CL123.Contig1_CKA;CL123.Contig2_CKA;CL123.Contig3_CKA;CL12498.Contig1_CKA;CL12584…	K15422+K00915+K01099+K00889+K01114+K00921+K00888+K00010+K00913+K01858+K00914+K05857+K00999+K00140+K03103+K01803+K01110+K00469+K10047+K01092+K10572
Carotenoid biosynthesis	255	ko00906	CL10287.Contig1_CKA;CL10287.Contig2_CKA;CL10602.Contig1_CKA;CL10602.Contig2_CKA;CL10741.Contig1_CKA;CL11362.Contig1_CKA;CL12138.Contig1_CKA;CL12490.Contig1_CKA;CL1261.Contig1_CKA;CL1261.Contig2_CKA;CL1261.Contig3_CKA;CL12664.Contig1_CKA;CL12907.Contig1_CKA;CL12907.Contig2_CKA;CL12907.Contig3_CKA;CL12907.Contig4_CKA;CL12907.Contig5_CKA;CL12907.Contig6_CKA;CL13009.Contig1_CKA;CL13009.Contig2_CKA;CL…	K09841+K00514+K09842+K09838+K02293+K02291+K09837+K09840+K15746+K09843+K15747+K06444+K15748+K09835+K15744+K06443+K09839
Nitrogen metabolism	253	ko00910	CL1010.Contig10_CKA;CL1010.Contig11_CKA;CL1010.Contig12_CKA;CL1010.Contig1_CKA;CL1010.Contig2_CKA;CL1010.Contig3_CKA;CL1010.Contig4_CKA;CL1010.Contig5_CKA;CL1010.Contig6_CKA;CL1010.Contig7_CKA;CL1010.Contig8_CKA;CL1010.Contig9_CKA;CL103.Contig1_CKA;CL103.Contig2_CKA;CL103.Contig3_CKA;CL103.Contig4_CKA;CL103.Contig5_CKA;CL11384.Contig1_CKA;CL11384.Contig2_CKA;CL11384.Contig3_CKA;CL11384.Contig4_CK…	K01674+K00360+K01915+K01953+K00366+K01501+K00413+K03522+K00262+K01455+K00411+K01673+K03521+K00261+K00605+K00412+K00284+K00264+K01725
Peroxisome	253	ko04146	CL10255.Contig1_CKA;CL10366.Contig1_CKA;CL10681.Contig1_CKA;CL10681.Contig2_CKA;CL10776.Contig1_CKA;CL10776.Contig2_CKA;CL1092.Contig1_CKA;CL11092.Contig1_CKA;CL11092.Contig2_CKA;CL11227.Contig1_CKA;CL11227.Contig2_CKA;CL11227.Contig3_CKA;CL11227.Contig4_CKA;CL11249.Contig1_CKA;CL11249.Contig2_CKA;CL11547.Contig1_CKA;CL11547.Contig2_CKA;CL11601.Contig1_CKA;CL11601.Contig2_CKA;CL11838.Contig1_CKA;…	K13336+K01897+K13237+K00869+K13339+K12261+K13354+K13343+K13346+K04564+K13348+K13337+K00830+K03781+K12663+K11147+K13338+K11517+K01640+K05677+K00232+K00106+K15628+K07513+K13335+K00031+K06664+K03426+K11187+K13347+K13345+K13341+K04565+K01578+K00306+K13342+K13356
Glutathione metabolism	249	ko00480	CL10342.Contig1_CKA;CL10342.Contig2_CKA;CL10342.Contig3_CKA;CL10342.Contig4_CKA;CL10342.Contig5_CKA;CL10560.Contig1_CKA;CL10560.Contig2_CKA;CL10653.Contig1_CKA;CL10653.Contig2_CKA;CL10916.Contig1_CKA;CL10916.Contig2_CKA;CL11139.Contig1_CKA;CL11295.Contig1_CKA;CL11295.Contig2_CKA;CL11589.Contig1_CKA;CL11589.Contig2_CKA;CL11589.Contig3_CKA;CL12101.Contig1_CKA;CL12742.Contig1_CKA;CL12742.Contig2_CKA…	K00799+K01256+K10807+K00036+K00033+K00434+K00797+K00383+K01255+K00432+K01919+K01920+K10808+K00681+K00031+K01469
Aminoacyl-tRNA biosynthesis	243	ko00970	CL10381.Contig1_CKA;CL10689.Contig1_CKA;CL10689.Contig2_CKA;CL10725.Contig1_CKA;CL10875.Contig1_CKA;CL1106.Contig1_CKA;CL1106.Contig2_CKA;CL1106.Contig3_CKA;CL1106.Contig4_CKA;CL12265.Contig1_CKA;CL12265.Contig2_CKA;CL12435.Contig1_CKA;CL12594.Contig1_CKA;CL12655.Contig1_CKA;CL12655.Contig2_CKA;CL12739.Contig1_CKA;CL12739.Contig2_CKA;CL12890.Contig1_CKA;CL12890.Contig2_CKA;CL13335.Contig1_CKA;CL1…	K01870+K04567+K02433+K01869+K01893+K01880+K01874+K01889+K01868+K01892+K02435+K01873+K01872+K01876+K01883+K01881+K01875+K01887+K01886+K01866+K01867+K01885+K01890+K14164+K02434+K00604
Carbon fixation in photosynthetic organisms	237	ko00710	CL10087.Contig1_CKA;CL10836.Contig1_CKA;CL10836.Contig2_CKA;CL11147.Contig1_CKA;CL1129.Contig1_CKA;CL11569.Contig1_CKA;CL11569.Contig2_CKA;CL11569.Contig3_CKA;CL1180.Contig10_CKA;CL1180.Contig11_CKA;CL1180.Contig12_CKA;CL1180.Contig13_CKA;CL1180.Contig14_CKA;CL1180.Contig15_CKA;CL1180.Contig16_CKA;CL1180.Contig17_CKA;CL1180.Contig18_CKA;CL1180.Contig19_CKA;CL1180.Contig1_CKA;CL1180.Contig20_CKA;C…	K00051+K01623+K00855+K00873+K00029+K00025+K00026+K14454+K03841+K01610+K14455+K01807+K05298+K00028+K00814+K01783+K01595+K00615+K01803+K14272+K00927+K01602+K01006+K01100+K01624+K01601
Stilbenoid, diarylheptanoid and gingerol biosynthesis	232	ko00945	CL10037.Contig1_CKA;CL10060.Contig1_CKA;CL10060.Contig2_CKA;CL10094.Contig1_CKA;CL10094.Contig2_CKA;CL10412.Contig1_CKA;CL10606.Contig1_CKA;CL10606.Contig2_CKA;CL10997.Contig1_CKA;CL10999.Contig1_CKA;CL10999.Contig2_CKA;CL11233.Contig1_CKA;CL11233.Contig2_CKA;CL11856.Contig1_CKA;CL11863.Contig1_CKA;CL12156.Contig1_CKA;CL12156.Contig2_CKA;CL1288.Contig1_CKA;CL1288.Contig2_CKA;CL1288.Contig3_CKA;CL…	K00517+K00588+K13065+K09754+K00487
Basal transcription factors	228	ko03022	CL10204.Contig1_CKA;CL10288.Contig1_CKA;CL10355.Contig4_CKA;CL10394.Contig1_CKA;CL10394.Contig2_CKA;CL10449.Contig1_CKA;CL10449.Contig2_CKA;CL10449.Contig3_CKA;CL10449.Contig4_CKA;CL10523.Contig1_CKA;CL10523.Contig2_CKA;CL10536.Contig1_CKA;CL10536.Contig2_CKA;CL1123.Contig3_CKA;CL1123.Contig4_CKA;CL11300.Contig1_CKA;CL11300.Contig2_CKA;CL11603.Contig1_CKA;CL11821.Contig1_CKA;CL11821.Contig2_CKA;C…	K03126+K03130+K03120+K03144+K10845+K03128+K03137+K03131+K03133+K03138+K10842+K03135+K03122+K03124+K10844+K10843+K14535+K06634+K03125+K03143+K03123+K03139+K02202+K03141+K03134+K03127+K03132+K14649+K03142+K03136
Fructose and mannose metabolism	228	ko00051	CL10019.Contig1_CKA;CL10377.Contig1_CKA;CL10377.Contig2_CKA;CL10836.Contig1_CKA;CL10836.Contig2_CKA;CL11090.Contig2_CKA;CL1125.Contig1_CKA;CL1125.Contig2_CKA;CL11327.Contig1_CKA;CL11353.Contig1_CKA;CL11353.Contig2_CKA;CL1145.Contig1_CKA;CL1145.Contig2_CKA;CL1145.Contig3_CKA;CL1242.Contig10_CKA;CL1242.Contig1_CKA;CL1242.Contig2_CKA;CL1242.Contig3_CKA;CL1242.Contig4_CKA;CL1242.Contig5_CKA;CL1242.Co…	K00850+K00100+K01623+K01711+K00011+K00966+K05305+K00844+K00895+K03841+K01840+K02377+K01103+K00847+K01803+K01809+K01805+K00008+K01624
Galactose metabolism	226	ko00052	CL10019.Contig1_CKA;CL10990.Contig1_CKA;CL10990.Contig2_CKA;CL11023.Contig1_CKA;CL11023.Contig2_CKA;CL11090.Contig2_CKA;CL11327.Contig1_CKA;CL1153.Contig1_CKA;CL1153.Contig2_CKA;CL11925.Contig1_CKA;CL12053.Contig1_CKA;CL12115.Contig1_CKA;CL12116.Contig1_CKA;CL12116.Contig2_CKA;CL12175.Contig1_CKA;CL12175.Contig2_CKA;CL12405.Contig1_CKA;CL12405.Contig2_CKA;CL1242.Contig10_CKA;CL1242.Contig1_CKA;CL…	K00850+K01835+K06617+K00011+K12309+K01193+K07407+K00844+K00965+K01190+K00963+K01187+K00849+K01684+K01784+K01229
DNA replication	225	ko03030	CL10417.Contig2_CKA;CL10420.Contig1_CKA;CL10420.Contig2_CKA;CL10597.Contig1_CKA;CL10597.Contig2_CKA;CL10597.Contig3_CKA;CL10597.Contig4_CKA;CL10693.Contig1_CKA;CL10693.Contig2_CKA;CL11942.Contig1_CKA;CL11942.Contig2_CKA;CL12107.Contig1_CKA;CL12107.Contig2_CKA;CL12305.Contig1_CKA;CL12366.Contig1_CKA;CL12590.Contig1_CKA;CL12590.Contig2_CKA;CL12590.Contig3_CKA;CL12894.Contig2_CKA;CL12996.Contig1_CKA…	K07466+K02326+K02335+K02685+K02325+K02541+K10742+K03505+K02210+K10744+K02328+K10739+K10756+K02542+K03506+K10743+K02320+K10754+K10747+K10755+K03111+K04802+K02324+K02209+K03504+K02212+K02684+K02321+K10745+K04799+K02540+K02327+K10740
Glycine, serine and threonine metabolism	223	ko00260	CL10201.Contig2_CKA;CL10443.Contig1_CKA;CL10443.Contig2_CKA;CL10443.Contig3_CKA;CL10443.Contig4_CKA;CL10497.Contig1_CKA;CL10497.Contig2_CKA;CL10497.Contig3_CKA;CL10887.Contig1_CKA;CL10949.Contig1_CKA;CL10949.Contig2_CKA;CL10949.Contig3_CKA;CL10949.Contig4_CKA;CL10949.Contig5_CKA;CL11486.Contig1_CKA;CL11486.Contig2_CKA;CL11486.Contig3_CKA;CL11486.Contig4_CKA;CL12088.Contig1_CKA;CL12190.Contig1_CKA…	K01834+K00382+K00928+K00600+K15633+K01620+K00830+K12524+K01695+K01754+K00872+K15919+K15893+K00058+K00827+K06001+K15634+K00133+K01696+K00276+K00130+K01733+K00605+K00831+K01079+K14272+K15918+K00281+K00306+K12235+K14085
Phenylalanine metabolism	222	ko00360	CL1009.Contig1_CKA;CL1009.Contig2_CKA;CL1009.Contig3_CKA;CL1009.Contig4_CKA;CL1009.Contig5_CKA;CL10094.Contig1_CKA;CL10094.Contig2_CKA;CL1027.Contig1_CKA;CL1027.Contig2_CKA;CL1027.Contig3_CKA;CL1027.Contig4_CKA;CL1027.Contig5_CKA;CL10311.Contig1_CKA;CL10451.Contig1_CKA;CL10451.Contig2_CKA;CL10451.Contig3_CKA;CL10451.Contig4_CKA;CL10451.Contig5_CKA;CL10572.Contig1_CKA;CL10572.Contig2_CKA;CL10572.C…	K00430+K00588+K00815+K07253+K14454+K01904+K00457+K14455+K00074+K15849+K00811+K00276+K00487+K10775+K00817
Alanine, aspartate and glutamate metabolism	209	ko00250	CL10886.Contig2_CKA;CL11384.Contig1_CKA;CL11384.Contig2_CKA;CL11384.Contig3_CKA;CL11384.Contig4_CKA;CL11384.Contig5_CKA;CL11384.Contig6_CKA;CL11384.Contig7_CKA;CL11456.Contig1_CKA;CL11456.Contig2_CKA;CL11456.Contig3_CKA;CL11814.Contig1_CKA;CL11814.Contig2_CKA;CL12088.Contig1_CKA;CL12211.Contig1_CKA;CL12211.Contig2_CKA;CL12333.Contig1_CKA;CL12333.Contig2_CKA;CL12333.Contig3_CKA;CL12403.Contig1_CKA…	K01955+K01915+K00764+K01953+K00830+K01939+K01756+K14454+K00294+K00262+K01755+K14455+K01580+K01940+K13566+K00814+K00827+K00811+K01956+K00261+K00135+K00820+K00278+K00609+K14272+K00264
Base excision repair	209	ko03410	CL10597.Contig1_CKA;CL10597.Contig2_CKA;CL10597.Contig3_CKA;CL10597.Contig4_CKA;CL10693.Contig1_CKA;CL10693.Contig2_CKA;CL108.Contig1_CKA;CL108.Contig2_CKA;CL108.Contig3_CKA;CL108.Contig4_CKA;CL10995.Contig1_CKA;CL11164.Contig1_CKA;CL11164.Contig2_CKA;CL11164.Contig3_CKA;CL11164.Contig4_CKA;CL11625.Contig1_CKA;CL11625.Contig2_CKA;CL12107.Contig1_CKA;CL12107.Contig2_CKA;CL12291.Contig1_CKA;CL12366…	K02326+K02335+K01246+K10773+K10803+K02325+K10798+K01142+K03505+K10772+K10802+K02328+K03506+K10747+K04802+K03648+K10569+K10563+K01247+K02324+K10801+K03652+K03504+K03575+K03512+K02330+K03660+K04799+K02327
Limonene and pinene degradation	206	ko00903	CL10037.Contig1_CKA;CL10060.Contig1_CKA;CL10060.Contig2_CKA;CL10412.Contig1_CKA;CL10997.Contig1_CKA;CL10999.Contig1_CKA;CL10999.Contig2_CKA;CL11233.Contig1_CKA;CL11233.Contig2_CKA;CL11856.Contig1_CKA;CL11863.Contig1_CKA;CL12156.Contig1_CKA;CL12156.Contig2_CKA;CL1288.Contig1_CKA;CL1288.Contig2_CKA;CL1288.Contig3_CKA;CL1288.Contig4_CKA;CL1288.Contig5_CKA;CL1288.Contig6_CKA;CL1288.Contig7_CKA;CL1290…	K00517+K00120+K00128+K01076
Glyoxylate and dicarboxylate metabolism	194	ko00630	CL10887.Contig1_CKA;CL10895.Contig1_CKA;CL11384.Contig1_CKA;CL11384.Contig2_CKA;CL11384.Contig3_CKA;CL11384.Contig4_CKA;CL11384.Contig5_CKA;CL11384.Contig6_CKA;CL11384.Contig7_CKA;CL12088.Contig1_CKA;CL12179.Contig1_CKA;CL12183.Contig1_CKA;CL12183.Contig2_CKA;CL12183.Contig3_CKA;CL12208.Contig1_CKA;CL12208.Contig2_CKA;CL12850.Contig2_CKA;CL13233.Contig1_CKA;CL13579.Contig1_CKA;CL13579.Contig2_CKA…	K00600+K02437+K01915+K00830+K00025+K00026+K03781+K15919+K11517+K15893+K01455+K01637+K00626+K01433+K00122+K01647+K14272+K01091+K01602+K15918+K01681+K00284+K01601
Natural killer cell mediated cytotoxicity	194	ko04650	CL10504.Contig1_CKA;CL10504.Contig2_CKA;CL11087.Contig1_CKA;CL11087.Contig2_CKA;CL11229.Contig1_CKA;CL11395.Contig1_CKA;CL11395.Contig2_CKA;CL11936.Contig1_CKA;CL11936.Contig2_CKA;CL12400.Contig1_CKA;CL12400.Contig2_CKA;CL12400.Contig3_CKA;CL13060.Contig1_CKA;CL13060.Contig3_CKA;CL13060.Contig4_CKA;CL13060.Contig5_CKA;CL13278.Contig10_CKA;CL13278.Contig11_CKA;CL13278.Contig12_CKA;CL13278.Contig13…	K04392+K04371+K06268+K04368
Cyanoamino acid metabolism	193	ko00460	CL10201.Contig1_CKA;CL10466.Contig1_CKA;CL10466.Contig2_CKA;CL10887.Contig1_CKA;CL12146.Contig1_CKA;CL12146.Contig2_CKA;CL12146.Contig3_CKA;CL12318.Contig1_CKA;CL12318.Contig2_CKA;CL12496.Contig1_CKA;CL12496.Contig2_CKA;CL12503.Contig1_CKA;CL12503.Contig2_CKA;CL12565.Contig1_CKA;CL12767.Contig1_CKA;CL12767.Contig2_CKA;CL13233.Contig1_CKA;CL13639.Contig1_CKA;CL13639.Contig2_CKA;CL13639.Contig3_CKA…	K05349+K05350+K00600+K08249+K01188+K13027+K01501+K13029+K13034+K13030+K00681+K13035+K08248
Flavonoid biosynthesis	191	ko00941	CL10094.Contig1_CKA;CL10094.Contig2_CKA;CL10606.Contig1_CKA;CL10606.Contig2_CKA;CL10764.Contig1_CKA;CL10764.Contig2_CKA;CL10764.Contig3_CKA;CL10782.Contig1_CKA;CL10942.Contig1_CKA;CL10999.Contig1_CKA;CL10999.Contig2_CKA;CL11387.Contig2_CKA;CL11417.Contig2_CKA;CL11544.Contig1_CKA;CL11544.Contig2_CKA;CL1198.Contig3_CKA;CL12156.Contig2_CKA;CL12290.Contig1_CKA;CL12290.Contig2_CKA;CL12341.Contig1_CKA;…	K00588+K05278+K13083+K05280+K00475+K05277+K13081+K08243+K13065+K09754+K00487+K00660+K01859+K13082
Glycosylphosphatidylinositol(GPI)-anchor biosynthesis	191	ko00563	CL10493.Contig1_CKA;CL10493.Contig2_CKA;CL10533.Contig1_CKA;CL10533.Contig2_CKA;CL10603.Contig1_CKA;CL10603.Contig2_CKA;CL10722.Contig1_CKA;CL10722.Contig2_CKA;CL10913.Contig1_CKA;CL10913.Contig2_CKA;CL12364.Contig2_CKA;CL12748.Contig1_CKA;CL12748.Contig2_CKA;CL13226.Contig1_CKA;CL13396.Contig1_CKA;CL14033.Contig1_CKA;CL14033.Contig2_CKA;CL14164.Contig2_CKA;CL14327.Contig1_CKA;CL14697.Contig1_CKA…	K05287+K05283+K05286+K03434+K05285+K03857+K03861+K05290+K05289+K09658+K03858+K07542+K05288+K03860+K07541+K05291+K05310+K05284+K05293+K03859+K05292
Regulation of autophagy	190	ko04140	CL10179.Contig1_CKA;CL10179.Contig2_CKA;CL10496.Contig1_CKA;CL10496.Contig2_CKA;CL1079.Contig1_CKA;CL1079.Contig2_CKA;CL1142.Contig1_CKA;CL1142.Contig2_CKA;CL1142.Contig3_CKA;CL1142.Contig4_CKA;CL1142.Contig5_CKA;CL1142.Contig6_CKA;CL11642.Contig1_CKA;CL11642.Contig2_CKA;CL11730.Contig1_CKA;CL11730.Contig2_CKA;CL11816.Contig1_CKA;CL11816.Contig2_CKA;CL11816.Contig3_CKA;CL11929.Contig1_CKA;CL12335…	K08337+K08332+K08341+K07198+K08336+K00914+K08343+K08342+K08334+K08333+K08269+K08339
Glycerolipid metabolism	186	ko00561	CL1002.Contig1_CKA;CL10111.Contig1_CKA;CL10111.Contig2_CKA;CL10587.Contig1_CKA;CL10587.Contig2_CKA;CL10587.Contig3_CKA;CL1109.Contig1_CKA;CL1109.Contig2_CKA;CL1109.Contig3_CKA;CL1109.Contig4_CKA;CL11327.Contig1_CKA;CL11416.Contig1_CKA;CL11416.Contig2_CKA;CL12115.Contig1_CKA;CL12116.Contig1_CKA;CL12116.Contig2_CKA;CL12137.Contig1_CKA;CL12137.Contig2_CKA;CL12175.Contig1_CKA;CL12175.Contig2_CKA;CL13…	K00901+K00864+K03715+K00011+K00002+K15728+K07407+K06118+K00630+K00128+K14674+K13523+K11155+K06119+K13513+K00863+K13508+K09480+K00679+K15918+K13519+K13506+K00655+K14085
Phenylalanine, tyrosine and tryptophan biosynthesis	177	ko00400	CL10259.Contig3_CKA;CL10259.Contig4_CKA;CL10572.Contig1_CKA;CL10572.Contig2_CKA;CL10572.Contig3_CKA;CL10572.Contig4_CKA;CL10957.Contig1_CKA;CL10957.Contig2_CKA;CL1119.Contig1_CKA;CL1119.Contig2_CKA;CL1119.Contig3_CKA;CL11551.Contig1_CKA;CL11551.Contig2_CKA;CL12267.Contig1_CKA;CL12267.Contig2_CKA;CL12267.Contig3_CKA;CL12284.Contig1_CKA;CL12631.Contig1_CKA;CL13159.Contig1_CKA;CL13159.Contig2_CKA;CL…	K00766+K00815+K01626+K01735+K01695+K14454+K13832+K14455+K01657+K15849+K00811+K06001+K01850+K05359+K00891+K01696+K00817+K01658+K01736+K00800+K01817+K01609+K15227
Mismatch repair	176	ko03430	CL10417.Contig2_CKA;CL10420.Contig1_CKA;CL10420.Contig2_CKA;CL12590.Contig1_CKA;CL12590.Contig2_CKA;CL12590.Contig3_CKA;CL12793.Contig1_CKA;CL12996.Contig1_CKA;CL12996.Contig2_CKA;CL13438.Contig1_CKA;CL13567.Contig2_CKA;CL168.Contig2_CKA;CL168.Contig3_CKA;CL168.Contig4_CKA;CL168.Contig5_CKA;CL1972.Contig1_CKA;CL1983.Contig10_CKA;CL1983.Contig11_CKA;CL1983.Contig12_CKA;CL1983.Contig13_CKA;CL1983.C…	K07466+K08736+K03505+K08737+K02328+K10746+K10739+K10756+K10858+K10754+K10747+K10755+K03111+K04802+K03657+K03504+K07456+K08734+K08739+K02327+K08735+K10740
N-Glycan biosynthesis	176	ko00510	CL10313.Contig1_CKA;CL10335.Contig1_CKA;CL11049.Contig1_CKA;CL11049.Contig2_CKA;CL11049.Contig3_CKA;CL11441.Contig1_CKA;CL11441.Contig2_CKA;CL11665.Contig1_CKA;CL11685.Contig1_CKA;CL12013.Contig1_CKA;CL12381.Contig1_CKA;CL12581.Contig1_CKA;CL12581.Contig2_CKA;CL12620.Contig1_CKA;CL12620.Contig2_CKA;CL13487.Contig1_CKA;CL13487.Contig2_CKA;CL13487.Contig3_CKA;CL13487.Contig4_CKA;CL14396.Contig1_CKA…	K01231+K09659+K03844+K01228+K00902+K03850+K12669+K03846+K01001+K06316+K00737+K07441+K01230+K07252+K00736+K03843+K03847+K00726+K00729+K12670+K12666+K03845+K09658+K03842+K07151+K12668+K12667+K03849+K07432+K03848+K05546+K00721
Pentose phosphate pathway	176	ko00030	CL10019.Contig1_CKA;CL10836.Contig1_CKA;CL10836.Contig2_CKA;CL10990.Contig1_CKA;CL10990.Contig2_CKA;CL11010.Contig1_CKA;CL11010.Contig2_CKA;CL11010.Contig3_CKA;CL11010.Contig4_CKA;CL11090.Contig2_CKA;CL11139.Contig1_CKA;CL11589.Contig1_CKA;CL11589.Contig2_CKA;CL11589.Contig3_CKA;CL11766.Contig1_CKA;CL11766.Contig2_CKA;CL12101.Contig1_CKA;CL12707.Contig1_CKA;CL12707.Contig2_CKA;CL12881.Contig2_CKA…	K00850+K01623+K01835+K00616+K00036+K01057+K00033+K00852+K03841+K01810+K01807+K01783+K00615+K00948+K00851+K01624
Tryptophan metabolism	176	ko00380	CL10739.Contig1_CKA;CL10739.Contig2_CKA;CL10741.Contig1_CKA;CL11207.Contig1_CKA;CL11280.Contig1_CKA;CL11280.Contig2_CKA;CL11280.Contig3_CKA;CL11433.Contig1_CKA;CL11551.Contig1_CKA;CL11551.Contig2_CKA;CL12138.Contig1_CKA;CL12208.Contig1_CKA;CL12208.Contig2_CKA;CL12318.Contig1_CKA;CL12318.Contig2_CKA;CL12503.Contig1_CKA;CL12565.Contig1_CKA;CL12907.Contig1_CKA;CL12907.Contig2_CKA;CL12907.Contig3_CKA…	K11816+K11817+K11821+K00164+K11819+K03781+K01237+K11812+K01501+K00128+K00626+K11818+K11813+K11868+K07511+K11820+K14085
Terpenoid backbone biosynthesis	163	ko00900	CL10776.Contig1_CKA;CL10776.Contig2_CKA;CL10953.Contig1_CKA;CL10953.Contig2_CKA;CL11113.Contig1_CKA;CL11113.Contig2_CKA;CL11234.Contig1_CKA;CL11234.Contig2_CKA;CL11520.Contig1_CKA;CL11520.Contig2_CKA;CL11964.Contig1_CKA;CL11964.Contig2_CKA;CL12039.Contig1_CKA;CL12039.Contig2_CKA;CL12039.Contig3_CKA;CL12039.Contig4_CKA;CL1266.Contig1_CKA;CL1266.Contig2_CKA;CL13249.Contig1_CKA;CL13361.Contig1_CKA;C…	K00869+K13789+K15891+K01823+K05356+K11778+K01662+K15892+K14066+K00787+K01770+K00021+K00626+K15889+K08658+K00991+K10960+K00919+K00099+K01597+K00938+K05955+K03527+K05954+K00587+K03526+K06013+K05906+K01641
alpha-Linolenic acid metabolism	161	ko00592	CL10418.Contig1_CKA;CL10418.Contig2_CKA;CL10592.Contig1_CKA;CL10592.Contig2_CKA;CL10592.Contig3_CKA;CL10592.Contig4_CKA;CL11196.Contig1_CKA;CL11196.Contig2_CKA;CL11196.Contig4_CKA;CL12169.Contig1_CKA;CL13091.Contig1_CKA;CL13091.Contig2_CKA;CL1826.Contig1_CKA;CL1826.Contig2_CKA;CL1970.Contig1_CKA;CL2060.Contig1_CKA;CL2060.Contig2_CKA;CL2253.Contig1_CKA;CL2253.Contig2_CKA;CL2260.Contig1_CKA;CL2260.…	K08241+K05894+K01058+K00454+K10526+K01047+K10527+K00232+K10525+K14674+K07513+K10529+K01723+K10528
Zeatin biosynthesis	160	ko00908	CL10130.Contig1_CKA;CL10308.Contig1_CKA;CL10932.Contig1_CKA;CL11398.Contig1_CKA;CL11520.Contig1_CKA;CL11520.Contig2_CKA;CL1166.Contig1_CKA;CL13249.Contig1_CKA;CL13853.Contig1_CKA;CL13880.Contig1_CKA;CL13880.Contig2_CKA;CL2493.Contig1_CKA;CL2493.Contig2_CKA;CL2493.Contig3_CKA;CL2493.Contig4_CKA;CL2493.Contig5_CKA;CL2493.Contig6_CKA;CL2493.Contig7_CKA;CL2665.Contig1_CKA;CL2778.Contig1_CKA;CL287.Con…	K10717+K00791+K13493+K13496+K10760+K00279+K13495
Citrate cycle (TCA cycle)	158	ko00020	CL10443.Contig1_CKA;CL10443.Contig2_CKA;CL10443.Contig3_CKA;CL10443.Contig4_CKA;CL1056.Contig2_CKA;CL1056.Contig3_CKA;CL1056.Contig8_CKA;CL10909.Contig1_CKA;CL10909.Contig2_CKA;CL11280.Contig1_CKA;CL11280.Contig2_CKA;CL11280.Contig3_CKA;CL11489.Contig1_CKA;CL12121.Contig1_CKA;CL12121.Contig2_CKA;CL12179.Contig1_CKA;CL12183.Contig1_CKA;CL12183.Contig2_CKA;CL12183.Contig3_CKA;CL12264.Contig1_CKA;CL…	K00382+K00658+K00235+K00164+K00030+K01679+K00025+K00026+K00627+K01648+K00161+K01610+K01899+K01900+K01647+K00234+K00162+K00031+K01681
Proteasome	158	ko03050	CL10682.Contig1_CKA;CL10682.Contig2_CKA;CL10682.Contig3_CKA;CL1089.Contig1_CKA;CL1089.Contig2_CKA;CL1089.Contig3_CKA;CL11669.Contig1_CKA;CL11850.Contig1_CKA;CL12098.Contig1_CKA;CL12098.Contig2_CKA;CL12128.Contig1_CKA;CL12128.Contig2_CKA;CL12699.Contig1_CKA;CL12935.Contig1_CKA;CL12935.Contig2_CKA;CL13272.Contig1_CKA;CL13272.Contig2_CKA;CL13272.Contig3_CKA;CL13277.Contig1_CKA;CL13699.Contig1_CKA;CL…	K02738+K03028+K02728+K03033+K02727+K03029+K02729+K02731+K03066+K11599+K03039+K02736+K10881+K03037+K03032+K02726+K03035+K06699+K03062+K02732+K03065+K02725+K02735+K02734+K03036+K03038+K03064+K03030+K02737+K03031+K02739+K03063+K06700+K02730+K03061
Protein export	155	ko03060	CL10286.Contig1_CKA;CL10554.Contig1_CKA;CL10554.Contig2_CKA;CL10631.Contig1_CKA;CL11170.Contig1_CKA;CL11170.Contig2_CKA;CL11170.Contig3_CKA;CL11316.Contig1_CKA;CL11772.Contig1_CKA;CL11772.Contig2_CKA;CL11830.Contig1_CKA;CL1210.Contig1_CKA;CL1210.Contig2_CKA;CL12548.Contig1_CKA;CL12548.Contig2_CKA;CL12548.Contig3_CKA;CL12548.Contig4_CKA;CL1280.Contig1_CKA;CL1280.Contig2_CKA;CL1280.Contig3_CKA;CL12…	K12272+K03116+K07342+K09490+K03217+K09540+K03109+K09647+K13431+K10956+K12946+K03104+K03106+K03070+K12947+K03107+K03108+K03100+K12275+K13280+K09648+K03118+K12948+K03105+K09481+K03110
Porphyrin and chlorophyll metabolism	150	ko00860	CL10230.Contig1_CKA;CL10230.Contig2_CKA;CL10304.Contig1_CKA;CL10377.Contig1_CKA;CL10684.Contig1_CKA;CL10684.Contig2_CKA;CL11704.Contig2_CKA;CL12191.Contig1_CKA;CL12191.Contig2_CKA;CL12741.Contig1_CKA;CL12741.Contig2_CKA;CL12862.Contig1_CKA;CL13476.Contig1_CKA;CL13476.Contig2_CKA;CL13606.Contig2_CKA;CL1451.Contig1_CKA;CL14560.Contig1_CKA;CL1528.Contig1_CKA;CL1805.Contig1_CKA;CL1805.Contig2_CKA;CL1…	K00231+K00218+K01719+K13606+K03404+K13544+K03405+K00228+K02492+K01749+K13071+K02257+K04040+K01698+K10960+K13545+K01772+K01845+K04035+K00522+K01885+K08101+K00510+K03403+K08099+K02495+K03428+K01599+K13600+K02259
Tyrosine metabolism	146	ko00350	CL10316.Contig1_CKA;CL10316.Contig2_CKA;CL10572.Contig1_CKA;CL10572.Contig2_CKA;CL10572.Contig3_CKA;CL10572.Contig4_CKA;CL10957.Contig1_CKA;CL10957.Contig2_CKA;CL11011.Contig1_CKA;CL11011.Contig2_CKA;CL11134.Contig1_CKA;CL11134.Contig2_CKA;CL11134.Contig3_CKA;CL1150.Contig1_CKA;CL1150.Contig2_CKA;CL1150.Contig3_CKA;CL11551.Contig1_CKA;CL11551.Contig2_CKA;CL12095.Contig1_CKA;CL12095.Contig2_CKA;CL…	K00121+K00815+K00451+K07253+K00001+K14454+K01592+K01557+K01800+K00457+K14455+K15849+K00811+K01555+K00276+K00599+K00135+K00817+K13953
Other glycan degradation	144	ko00511	CL10602.Contig1_CKA;CL10602.Contig2_CKA;CL10980.Contig1_CKA;CL11134.Contig1_CKA;CL11134.Contig2_CKA;CL11134.Contig3_CKA;CL11761.Contig1_CKA;CL11761.Contig2_CKA;CL11925.Contig1_CKA;CL12095.Contig1_CKA;CL12095.Contig2_CKA;CL12664.Contig1_CKA;CL12788.Contig1_CKA;CL13167.Contig1_CKA;CL13167.Contig2_CKA;CL13167.Contig3_CKA;CL13167.Contig4_CKA;CL13266.Contig1_CKA;CL13266.Contig2_CKA;CL13912.Contig1_CKA…	K01206+K01192+K15923+K12373+K12309+K01190+K01227+K01191+K12311+K01444
Ascorbate and aldarate metabolism	142	ko00053	CL10526.Contig1_CKA;CL1099.Contig1_CKA;CL11504.Contig1_CKA;CL11532.Contig1_CKA;CL11611.Contig1_CKA;CL11756.Contig1_CKA;CL11999.Contig1_CKA;CL11999.Contig2_CKA;CL11999.Contig3_CKA;CL12495.Contig1_CKA;CL12891.Contig1_CKA;CL12891.Contig2_CKA;CL12891.Contig3_CKA;CL13488.Contig1_CKA;CL13488.Contig2_CKA;CL13563.Contig1_CKA;CL13563.Contig2_CKA;CL13882.Contig1_CKA;CL14533.Contig1_CKA;CL14533.Contig2_CKA;…	K00064+K14190+K00423+K08232+K00434+K00128+K10046+K00012+K00225+K00469+K10047+K14085
SNARE interactions in vesicular transport	142	ko04130	CL10755.Contig1_CKA;CL10755.Contig2_CKA;CL11038.Contig1_CKA;CL11364.Contig1_CKA;CL11364.Contig2_CKA;CL11852.Contig1_CKA;CL12162.Contig1_CKA;CL12162.Contig2_CKA;CL1235.Contig1_CKA;CL1235.Contig2_CKA;CL1235.Contig3_CKA;CL13329.Contig1_CKA;CL13355.Contig1_CKA;CL13355.Contig2_CKA;CL13355.Contig3_CKA;CL13961.Contig2_CKA;CL14229.Contig1_CKA;CL1429.Contig1_CKA;CL1429.Contig2_CKA;CL14345.Contig1_CKA;CL14…	K08503+K08504+K08493+K08492+K08488+K08498+K08500+K08515+K08486+K08490+K08517+K08509+K08495+K08489+K08506+K08497+K08507+K08505+K08496+K08516
Fatty acid metabolism	130	ko00071	CL10316.Contig1_CKA;CL10316.Contig2_CKA;CL10366.Contig1_CKA;CL1150.Contig1_CKA;CL1150.Contig2_CKA;CL1150.Contig3_CKA;CL13882.Contig1_CKA;CL14120.Contig1_CKA;CL2203.Contig1_CKA;CL2260.Contig1_CKA;CL2260.Contig2_CKA;CL2288.Contig1_CKA;CL2288.Contig2_CKA;CL2288.Contig3_CKA;CL3052.Contig1_CKA;CL3052.Contig2_CKA;CL3052.Contig3_CKA;CL3155.Contig1_CKA;CL3155.Contig2_CKA;CL3155.Contig3_CKA;CL3155.Contig4…	K00121+K01897+K00001+K00128+K10527+K00232+K00626+K07513+K07511+K00249+K14085+K13953
Fatty acid biosynthesis	126	ko00061	CL10200.Contig1_CKA;CL10330.Contig1_CKA;CL10330.Contig2_CKA;CL10846.Contig1_CKA;CL10862.Contig1_CKA;CL10862.Contig2_CKA;CL11297.Contig1_CKA;CL11297.Contig2_CKA;CL11297.Contig3_CKA;CL11297.Contig4_CKA;CL1188.Contig10_CKA;CL1188.Contig11_CKA;CL1188.Contig1_CKA;CL1188.Contig2_CKA;CL1188.Contig3_CKA;CL1188.Contig4_CKA;CL1188.Contig5_CKA;CL1188.Contig6_CKA;CL1188.Contig7_CKA;CL1188.Contig8_CKA;CL1188.…	K11262+K09458+K02160+K00059+K03921+K01962+K00645+K10782+K10781+K01961+K00208+K00648+K02372+K01963
Photosynthesis	124	ko00195	CL10515.Contig1_CKA;CL10515.Contig2_CKA;CL10754.Contig1_CKA;CL10996.Contig1_CKA;CL10996.Contig2_CKA;CL10996.Contig3_CKA;CL11071.Contig1_CKA;CL11071.Contig2_CKA;CL11071.Contig3_CKA;CL11131.Contig1_CKA;CL11131.Contig2_CKA;CL11131.Contig3_CKA;CL12571.Contig1_CKA;CL12571.Contig2_CKA;CL12953.Contig1_CKA;CL12953.Contig2_CKA;CL1327.Contig1_CKA;CL1327.Contig2_CKA;CL1327.Contig3_CKA;CL13282.Contig1_CKA;CL…	K02641+K02638+K02698+K02717+K02113+K02693+K02701+K02109+K02639+K08902+K02694+K02716+K03542+K08903+K02695+K02115+K08901+K02699+K02636+K02723+K03541+K02721+K08905+K14332+K02712+K02706+K02714+K02689+K02704+K02640+K02637+K02691+K02111+K02705+K03689+K02110+K02696+K02724+K02634+K02690+K02692+K02703+K02635+K02112+K02707+K02108+K02697+K08906
Valine, leucine and isoleucine degradation	123	ko00280	CL10443.Contig1_CKA;CL10443.Contig2_CKA;CL10443.Contig3_CKA;CL10443.Contig4_CKA;CL10561.Contig1_CKA;CL10561.Contig2_CKA;CL11130.Contig1_CKA;CL11130.Contig2_CKA;CL12023.Contig1_CKA;CL12023.Contig2_CKA;CL12023.Contig3_CKA;CL1337.Contig1_CKA;CL1337.Contig2_CKA;CL13625.Contig1_CKA;CL13625.Contig2_CKA;CL13803.Contig1_CKA;CL13882.Contig1_CKA;CL1430.Contig1_CKA;CL1430.Contig2_CKA;CL14428.Contig1_CKA;CL1…	K00382+K00166+K01968+K00167+K00826+K05607+K00128+K00253+K01640+K05605+K00626+K07513+K00140+K01969+K09699+K00020+K07511+K00249+K01641+K14085
Steroid biosynthesis	122	ko00100	CL10278.Contig1_CKA;CL10402.Contig2_CKA;CL11162.Contig1_CKA;CL11162.Contig2_CKA;CL11839.Contig1_CKA;CL12719.Contig1_CKA;CL12719.Contig2_CKA;CL13857.Contig1_CKA;CL13857.Contig2_CKA;CL14130.Contig1_CKA;CL14130.Contig2_CKA;CL1702.Contig1_CKA;CL1702.Contig2_CKA;CL1702.Contig3_CKA;CL1702.Contig4_CKA;CL1850.Contig1_CKA;CL1860.Contig1_CKA;CL1860.Contig2_CKA;CL1860.Contig3_CKA;CL1860.Contig4_CKA;CL1860.C…	K14423+K08242+K07748+K00213+K05917+K09828+K14424+K14674+K09832+K00559+K00227+K01853+K01824+K08246+K00222
Sphingolipid metabolism	121	ko00600	CL10748.Contig1_CKA;CL10748.Contig2_CKA;CL10748.Contig3_CKA;CL10748.Contig4_CKA;CL11676.Contig1_CKA;CL11676.Contig2_CKA;CL11676.Contig3_CKA;CL11925.Contig1_CKA;CL12115.Contig1_CKA;CL12116.Contig1_CKA;CL12116.Contig2_CKA;CL12175.Contig1_CKA;CL12175.Contig2_CKA;CL12788.Contig1_CKA;CL13266.Contig1_CKA;CL13266.Contig2_CKA;CL13748.Contig1_CKA;CL1394.Contig1_CKA;CL1394.Contig2_CKA;CL1394.Contig3_CKA;CL…	K01634+K12349+K12309+K07407+K01190+K04711+K04713+K00654+K04710+K04718+K04715+K04708
Propanoate metabolism	115	ko00640	CL10200.Contig1_CKA;CL10846.Contig1_CKA;CL1139.Contig1_CKA;CL1139.Contig2_CKA;CL11454.Contig1_CKA;CL11454.Contig2_CKA;CL11454.Contig3_CKA;CL11454.Contig4_CKA;CL12417.Contig1_CKA;CL12417.Contig2_CKA;CL1283.Contig1_CKA;CL1283.Contig2_CKA;CL1283.Contig3_CKA;CL13242.Contig1_CKA;CL13242.Contig2_CKA;CL13494.Contig1_CKA;CL13494.Contig2_CKA;CL13584.Contig1_CKA;CL13584.Contig2_CKA;CL13584.Contig3_CKA;CL13…	K11262+K02160+K00224+K01895+K01962+K01899+K00128+K05605+K00626+K00140+K01900+K01961+K01505+K00016+K01578+K07511+K00249+K14085+K01963
Ubiquinone and other terpenoid-quinone biosynthesis	111	ko00130	CL10572.Contig1_CKA;CL10572.Contig2_CKA;CL10572.Contig3_CKA;CL10572.Contig4_CKA;CL10957.Contig1_CKA;CL10957.Contig2_CKA;CL11520.Contig1_CKA;CL11520.Contig2_CKA;CL11551.Contig1_CKA;CL11551.Contig2_CKA;CL12814.Contig1_CKA;CL1385.Contig1_CKA;CL1385.Contig2_CKA;CL1385.Contig3_CKA;CL14244.Contig1_CKA;CL14244.Contig2_CKA;CL2498.Contig1_CKA;CL3833.Contig2_CKA;CL4148.Contig1_CKA;CL4148.Contig2_CKA;CL4229…	K00815+K14759+K01904+K00457+K02552+K06127+K12501+K14760+K06125+K06126+K00591+K05928+K03183+K01661+K12502+K09834+K02548+K09833
Sulfur metabolism	104	ko00920	CL10117.Contig1_CKA;CL10141.Contig1_CKA;CL10141.Contig2_CKA;CL10141.Contig3_CKA;CL103.Contig1_CKA;CL103.Contig5_CKA;CL1063.Contig1_CKA;CL1063.Contig2_CKA;CL1063.Contig3_CKA;CL1063.Contig4_CKA;CL10892.Contig1_CKA;CL10892.Contig2_CKA;CL10945.Contig1_CKA;CL11068.Contig1_CKA;CL11068.Contig2_CKA;CL11412.Contig1_CKA;CL11412.Contig2_CKA;CL11433.Contig1_CKA;CL11541.Contig1_CKA;CL11541.Contig2_CKA;CL11541…	K15422+K00860+K00387+K00640+K01014+K00392+K01739+K01738+K13034+K13811+K01760+K01082
Lysine degradation	103	ko00310	CL10491.Contig1_CKA;CL10491.Contig2_CKA;CL1056.Contig2_CKA;CL1056.Contig3_CKA;CL1056.Contig8_CKA;CL11280.Contig1_CKA;CL11280.Contig2_CKA;CL11280.Contig3_CKA;CL1247.Contig1_CKA;CL1247.Contig2_CKA;CL13882.Contig1_CKA;CL1987.Contig1_CKA;CL1987.Contig2_CKA;CL1987.Contig3_CKA;CL1987.Contig4_CKA;CL1987.Contig5_CKA;CL3155.Contig1_CKA;CL3155.Contig2_CKA;CL3155.Contig3_CKA;CL3155.Contig4_CKA;CL3628.Contig…	K11420+K00658+K00164+K11422+K11423+K00128+K00626+K14157+K09188+K07511+K00306+K14085
Biosynthesis of unsaturated fatty acids	98	ko01040	CL10053.Contig1_CKA;CL1071.Contig1_CKA;CL1071.Contig2_CKA;CL10862.Contig1_CKA;CL10862.Contig2_CKA;CL1188.Contig10_CKA;CL1188.Contig11_CKA;CL1188.Contig1_CKA;CL1188.Contig2_CKA;CL1188.Contig3_CKA;CL1188.Contig4_CKA;CL1188.Contig5_CKA;CL1188.Contig6_CKA;CL1188.Contig7_CKA;CL1188.Contig8_CKA;CL1188.Contig9_CKA;CL12411.Contig1_CKA;CL12411.Contig2_CKA;CL13131.Contig1_CKA;CL1376.Contig1_CKA;CL1376.Cont…	K10251+K10703+K00059+K03921+K10255+K00507+K10258+K00232+K07513+K01076+K01068+K10256+K10257
Cutin, suberine and wax biosynthesis	96	ko00073	CL10541.Contig1_CKA;CL10541.Contig2_CKA;CL10744.Contig1_CKA;CL10744.Contig2_CKA;CL11225.Contig1_CKA;CL11225.Contig2_CKA;CL13298.Contig1_CKA;CL13298.Contig2_CKA;CL2765.Contig2_CKA;CL2765.Contig3_CKA;CL3281.Contig1_CKA;CL3281.Contig2_CKA;CL3281.Contig3_CKA;CL3281.Contig4_CKA;CL3281.Contig5_CKA;CL3281.Contig7_CKA;CL3625.Contig1_CKA;CL3688.Contig1_CKA;CL3688.Contig2_CKA;CL3772.Contig1_CKA;CL3772.Cont…	K15400+K15406+K15399+K15398+K15402+K15401+K15403+K15404+K13407+K13356
Flavone and flavonol biosynthesis	95	ko00944	CL10333.Contig1_CKA;CL10932.Contig1_CKA;CL10999.Contig1_CKA;CL10999.Contig2_CKA;CL11245.Contig1_CKA;CL11245.Contig2_CKA;CL11387.Contig2_CKA;CL12156.Contig2_CKA;CL13061.Contig1_CKA;CL13061.Contig2_CKA;CL13499.Contig1_CKA;CL13853.Contig1_CKA;CL13880.Contig1_CKA;CL13880.Contig2_CKA;CL14269.Contig1_CKA;CL14269.Contig2_CKA;CL2493.Contig1_CKA;CL2493.Contig2_CKA;CL2493.Contig3_CKA;CL2493.Contig4_CKA;CL2…	K05279+K13496+K13083+K05280+K10757+K15787
Nicotinate and nicotinamide metabolism	90	ko00760	CL10447.Contig1_CKA;CL10447.Contig2_CKA;CL10447.Contig3_CKA;CL12429.Contig1_CKA;CL12429.Contig2_CKA;CL12812.Contig1_CKA;CL13795.Contig1_CKA;CL14259.Contig1_CKA;CL1446.Contig1_CKA;CL1446.Contig2_CKA;CL3307.Contig1_CKA;CL3307.Contig2_CKA;CL3307.Contig3_CKA;CL3307.Contig4_CKA;CL5425.Contig1_CKA;CL5425.Contig2_CKA;CL564.Contig2_CKA;CL564.Contig3_CKA;CL636.Contig1_CKA;CL636.Contig2_CKA;CL6506.Contig1_…	K00858+K03787+K00767+K00763+K01950+K03517+K06210+K00278+K03426
Circadian rhythm - mammal	89	ko04710	CL11748.Contig1_CKA;CL11748.Contig2_CKA;CL14355.Contig1_CKA;CL14355.Contig2_CKA;CL14355.Contig3_CKA;CL2791.Contig10_CKA;CL2791.Contig1_CKA;CL2791.Contig2_CKA;CL2791.Contig3_CKA;CL2791.Contig4_CKA;CL2791.Contig5_CKA;CL2791.Contig6_CKA;CL2791.Contig7_CKA;CL2791.Contig8_CKA;CL2791.Contig9_CKA;CL2923.Contig1_CKA;CL2923.Contig2_CKA;CL2923.Contig3_CKA;CL2923.Contig4_CKA;CL2923.Contig5_CKA;CL2923.Contig…	K03094+K08960+K03347+K03868+K02295
Pantothenate and CoA biosynthesis	88	ko00770	CL10882.Contig1_CKA;CL11540.Contig1_CKA;CL11540.Contig2_CKA;CL12994.Contig1_CKA;CL1337.Contig1_CKA;CL1337.Contig2_CKA;CL13472.Contig1_CKA;CL13472.Contig2_CKA;CL13601.Contig1_CKA;CL13625.Contig1_CKA;CL13625.Contig2_CKA;CL1430.Contig1_CKA;CL1430.Contig2_CKA;CL1569.Contig1_CKA;CL1569.Contig2_CKA;CL2083.Contig1_CKA;CL242.Contig10_CKA;CL242.Contig1_CKA;CL242.Contig2_CKA;CL242.Contig3_CKA;CL242.Contig4…	K06133+K01687+K02201+K00826+K01922+K09680+K01598+K00859+K01431+K00207+K01653+K00053+K01918+K01652+K00606+K01464
beta-Alanine metabolism	87	ko00410	CL10299.Contig1_CKA;CL10299.Contig2_CKA;CL1367.Contig1_CKA;CL13882.Contig1_CKA;CL14339.Contig1_CKA;CL2235.Contig1_CKA;CL2235.Contig2_CKA;CL2550.Contig1_CKA;CL2550.Contig2_CKA;CL3155.Contig1_CKA;CL3155.Contig2_CKA;CL3155.Contig3_CKA;CL3155.Contig4_CKA;CL3536.Contig1_CKA;CL3695.Contig1_CKA;CL3695.Contig2_CKA;CL3700.Contig1_CKA;CL3700.Contig2_CKA;CL3899.Contig1_CKA;CL3899.Contig2_CKA;CL3899.Contig3_…	K13367+K00797+K00128+K01580+K05605+K01431+K00207+K00276+K00140+K01918+K01578+K07511+K01464+K00249+K14085
Glycosaminoglycan degradation	86	ko00531	CL11761.Contig1_CKA;CL11761.Contig2_CKA;CL11925.Contig1_CKA;CL13167.Contig1_CKA;CL13167.Contig2_CKA;CL13167.Contig3_CKA;CL13167.Contig4_CKA;CL13266.Contig1_CKA;CL13266.Contig2_CKA;CL1557.Contig10_CKA;CL1557.Contig11_CKA;CL1557.Contig12_CKA;CL1557.Contig13_CKA;CL1557.Contig14_CKA;CL1557.Contig15_CKA;CL1557.Contig16_CKA;CL1557.Contig17_CKA;CL1557.Contig18_CKA;CL1557.Contig19_CKA;CL1557.Contig1_CKA;…	K12373+K12309+K07964+K01205
Valine, leucine and isoleucine biosynthesis	86	ko00290	CL11540.Contig1_CKA;CL11540.Contig2_CKA;CL1252.Contig10_CKA;CL1252.Contig1_CKA;CL1252.Contig2_CKA;CL1252.Contig3_CKA;CL1252.Contig4_CKA;CL1252.Contig5_CKA;CL1252.Contig6_CKA;CL1252.Contig7_CKA;CL1252.Contig8_CKA;CL1252.Contig9_CKA;CL13128.Contig1_CKA;CL1337.Contig1_CKA;CL1337.Contig2_CKA;CL13625.Contig1_CKA;CL13625.Contig2_CKA;CL1430.Contig1_CKA;CL1430.Contig2_CKA;CL1498.Contig1_CKA;CL1498.Contig…	K01687+K01754+K00161+K00826+K00052+K01704+K01649+K01653+K00162+K00053+K01652+K01703
Tropane, piperidine and pyridine alkaloid biosynthesis	82	ko00960	CL10572.Contig1_CKA;CL10572.Contig2_CKA;CL10572.Contig3_CKA;CL10572.Contig4_CKA;CL10957.Contig1_CKA;CL10957.Contig2_CKA;CL11551.Contig1_CKA;CL11551.Contig2_CKA;CL12631.Contig1_CKA;CL14304.Contig1_CKA;CL2254.Contig1_CKA;CL2420.Contig1_CKA;CL2420.Contig2_CKA;CL2420.Contig3_CKA;CL2420.Contig4_CKA;CL2420.Contig5_CKA;CL2782.Contig1_CKA;CL2782.Contig2_CKA;CL2782.Contig3_CKA;CL2782.Contig4_CKA;CL2782.Co…	K00815+K14454+K14455+K15849+K00811+K00276+K08081+K00817
Diterpenoid biosynthesis	82	ko00904	CL10287.Contig1_CKA;CL10287.Contig2_CKA;CL1032.Contig3_CKA;CL1032.Contig4_CKA;CL1032.Contig5_CKA;CL1032.Contig6_CKA;CL10871.Contig1_CKA;CL1151.Contig1_CKA;CL1151.Contig2_CKA;CL11544.Contig1_CKA;CL11544.Contig2_CKA;CL1198.Contig1_CKA;CL1198.Contig3_CKA;CL1198.Contig4_CKA;CL1198.Contig5_CKA;CL1198.Contig6_CKA;CL1198.Contig7_CKA;CL12249.Contig1_CKA;CL12249.Contig2_CKA;CL12490.Contig1_CKA;CL12640.Con…	K13070+K04125+K04122+K04124+K05282+K04123+K12929+K16084+K04120+K04121
Glucosinolate biosynthesis	77	ko00966	CL11207.Contig1_CKA;CL11433.Contig1_CKA;CL11551.Contig1_CKA;CL11551.Contig2_CKA;CL12503.Contig1_CKA;CL12503.Contig2_CKA;CL1337.Contig1_CKA;CL1337.Contig2_CKA;CL13625.Contig1_CKA;CL13625.Contig2_CKA;CL1430.Contig1_CKA;CL1430.Contig2_CKA;CL4223.Contig1_CKA;CL4223.Contig2_CKA;CL4223.Contig3_CKA;CL4417.Contig1_CKA;CL4417.Contig2_CKA;CL5599.Contig1_CKA;CL6006.Contig1_CKA;CL6006.Contig2_CKA;CL6833.Cont…	K11821+K11819+K12154+K12155+K11812+K12153+K00826+K15741+K15742+K11818+K12156+K11813+K11820
Brassinosteroid biosynthesis	71	ko00905	CL10130.Contig1_CKA;CL11951.Contig1_CKA;CL11951.Contig2_CKA;CL12151.Contig1_CKA;CL12151.Contig2_CKA;CL12317.Contig1_CKA;CL12317.Contig2_CKA;CL1709.Contig1_CKA;CL1709.Contig2_CKA;CL1709.Contig3_CKA;CL1709.Contig4_CKA;CL1932.Contig1_CKA;CL1932.Contig2_CKA;CL2102.Contig1_CKA;CL2778.Contig1_CKA;CL4088.Contig1_CKA;CL4088.Contig2_CKA;CL4088.Contig3_CKA;CL5745.Contig1_CKA;CL5745.Contig2_CKA;CL626.Contig…	K15639+K12639+K09588+K09587+K12640+K09590+K09591+K12638+K09589
Isoquinoline alkaloid biosynthesis	67	ko00950	CL10572.Contig1_CKA;CL10572.Contig2_CKA;CL10572.Contig3_CKA;CL10572.Contig4_CKA;CL10957.Contig1_CKA;CL10957.Contig2_CKA;CL11551.Contig1_CKA;CL11551.Contig2_CKA;CL12631.Contig1_CKA;CL12909.Contig1_CKA;CL12909.Contig2_CKA;CL14304.Contig1_CKA;CL2254.Contig1_CKA;CL2420.Contig1_CKA;CL2420.Contig2_CKA;CL2420.Contig3_CKA;CL2420.Contig4_CKA;CL2420.Contig5_CKA;CL2782.Contig1_CKA;CL2782.Contig2_CKA;CL2782.…	K00815+K14454+K01592+K14455+K15849+K00811+K00276
Butanoate metabolism	66	ko00650	CL10377.Contig1_CKA;CL10377.Contig2_CKA;CL12862.Contig1_CKA;CL13128.Contig1_CKA;CL14339.Contig1_CKA;CL14414.Contig1_CKA;CL14414.Contig2_CKA;CL1515.Contig1_CKA;CL1515.Contig2_CKA;CL1515.Contig3_CKA;CL2076.Contig3_CKA;CL3628.Contig1_CKA;CL3628.Contig2_CKA;CL3695.Contig1_CKA;CL3695.Contig2_CKA;CL5075.Contig1_CKA;CL5091.Contig1_CKA;CL5091.Contig2_CKA;CL6030.Contig1_CKA;CL6030.Contig2_CKA;CL6030.Conti…	K00100+K00161+K01580+K00074+K01640+K00626+K00135+K01653+K00162+K01652+K07511+K00109+K01641
Histidine metabolism	65	ko00340	CL12277.Contig1_CKA;CL12277.Contig2_CKA;CL13882.Contig1_CKA;CL3155.Contig1_CKA;CL3155.Contig2_CKA;CL3155.Contig3_CKA;CL3155.Contig4_CKA;CL3637.Contig1_CKA;CL3637.Contig2_CKA;CL3700.Contig1_CKA;CL3700.Contig2_CKA;CL4755.Contig1_CKA;CL4755.Contig2_CKA;CL5091.Contig1_CKA;CL5091.Contig2_CKA;CL5365.Contig10_CKA;CL5365.Contig11_CKA;CL5365.Contig12_CKA;CL5365.Contig1_CKA;CL5365.Contig2_CKA;CL5365.Contig…	K01814+K00128+K00013+K00599+K01693+K00817+K01590+K00765+K01663+K14085+K11755
Selenocompound metabolism	63	ko00450	CL10756.Contig1_CKA;CL10756.Contig2_CKA;CL11643.Contig1_CKA;CL11933.Contig1_CKA;CL11933.Contig2_CKA;CL11933.Contig3_CKA;CL12594.Contig1_CKA;CL14134.Contig1_CKA;CL14134.Contig2_CKA;CL14588.Contig1_CKA;CL14588.Contig2_CKA;CL14714.Contig1_CKA;CL1915.Contig1_CKA;CL4308.Contig1_CKA;CL4308.Contig2_CKA;CL4308.Contig3_CKA;CL565.Contig1_CKA;CL565.Contig2_CKA;CL6699.Contig1_CKA;CL6699.Contig2_CKA;CL6699.Co…	K00384+K00549+K01739+K01874+K11717+K13811+K01760+K08247+K01761
One carbon pool by folate	62	ko00670	CL10887.Contig1_CKA;CL128.Contig1_CKA;CL128.Contig2_CKA;CL128.Contig3_CKA;CL128.Contig4_CKA;CL128.Contig5_CKA;CL128.Contig6_CKA;CL13233.Contig1_CKA;CL1403.Contig1_CKA;CL1403.Contig2_CKA;CL1403.Contig3_CKA;CL14686.Contig1_CKA;CL2604.Contig1_CKA;CL3874.Contig1_CKA;CL4788.Contig1_CKA;CL4800.Contig1_CKA;CL4800.Contig2_CKA;CL4800.Contig3_CKA;CL4800.Contig4_CKA;CL5222.Contig1_CKA;CL5222.Contig2_CKA;CL5…	K00600+K00297+K13998+K01433+K01938+K01934+K00605+K00602+K00604+K00601
Folate biosynthesis	60	ko00790	CL10166.Contig1_CKA;CL10166.Contig2_CKA;CL10166.Contig3_CKA;CL10166.Contig4_CKA;CL10352.Contig1_CKA;CL10352.Contig2_CKA;CL10352.Contig3_CKA;CL10352.Contig4_CKA;CL11773.Contig1_CKA;CL12680.Contig1_CKA;CL1293.Contig1_CKA;CL1293.Contig2_CKA;CL13279.Contig1_CKA;CL13279.Contig2_CKA;CL13829.Contig1_CKA;CL1403.Contig1_CKA;CL1403.Contig2_CKA;CL1403.Contig3_CKA;CL1784.Contig1_CKA;CL1784.Contig2_CKA;CL1784…	K03639+K01307+K01495+K13950+K03635+K01633+K01930+K13998+K01113+K13941
Riboflavin metabolism	60	ko00740	CL10829.Contig1_CKA;CL12372.Contig1_CKA;CL12372.Contig2_CKA;CL12372.Contig3_CKA;CL12579.Contig1_CKA;CL12579.Contig2_CKA;CL12719.Contig1_CKA;CL12719.Contig2_CKA;CL13857.Contig1_CKA;CL13857.Contig2_CKA;CL13903.Contig1_CKA;CL13903.Contig2_CKA;CL1760.Contig1_CKA;CL1760.Contig2_CKA;CL2128.Contig1_CKA;CL2573.Contig1_CKA;CL2573.Contig2_CKA;CL2573.Contig3_CKA;CL2573.Contig4_CKA;CL2806.Contig1_CKA;CL2806.…	K00861+K00793+K14652+K01078+K00953+K00794+K11752
Lysine biosynthesis	58	ko00300	CL10497.Contig1_CKA;CL10497.Contig2_CKA;CL10497.Contig3_CKA;CL12190.Contig1_CKA;CL12190.Contig2_CKA;CL2390.Contig1_CKA;CL2390.Contig2_CKA;CL261.Contig1_CKA;CL261.Contig2_CKA;CL261.Contig3_CKA;CL261.Contig4_CKA;CL3341.Contig1_CKA;CL3353.Contig1_CKA;CL3353.Contig2_CKA;CL3353.Contig3_CKA;CL3353.Contig4_CKA;CL3353.Contig5_CKA;CL3353.Contig6_CKA;CL4514.Contig1_CKA;CL4514.Contig2_CKA;CL4514.Contig3_CKA…	K00928+K12524+K01778+K00215+K00133+K01714+K10206+K14085+K01586
Sesquiterpenoid and triterpenoid biosynthesis	57	ko00909	CL11113.Contig1_CKA;CL11113.Contig2_CKA;CL1173.Contig1_CKA;CL11978.Contig1_CKA;CL11978.Contig2_CKA;CL11978.Contig3_CKA;CL12039.Contig1_CKA;CL12039.Contig2_CKA;CL12039.Contig3_CKA;CL12039.Contig4_CKA;CL12156.Contig1_CKA;CL12156.Contig2_CKA;CL1259.Contig1_CKA;CL1259.Contig2_CKA;CL1259.Contig3_CKA;CL1259.Contig4_CKA;CL1259.Contig5_CKA;CL12612.Contig1_CKA;CL12640.Contig1_CKA;CL12640.Contig2_CKA;CL126…	K15891+K00511+K15813+K15822+K15814+K00801+K15799+K15795+K14184+K14181+K15815+K15816
Linoleic acid metabolism	53	ko00591	CL10377.Contig1_CKA;CL10377.Contig2_CKA;CL12169.Contig1_CKA;CL12862.Contig1_CKA;CL14300.Contig1_CKA;CL14300.Contig2_CKA;CL1970.Contig1_CKA;CL2253.Contig1_CKA;CL2253.Contig2_CKA;CL3271.Contig1_CKA;CL3271.Contig2_CKA;CL3846.Contig1_CKA;CL4099.Contig1_CKA;CL4099.Contig2_CKA;CL5007.Contig1_CKA;CL5007.Contig2_CKA;CL5007.Contig3_CKA;CL5007.Contig4_CKA;CL5849.Contig1_CKA;CL5854.Contig1_CKA;CL5854.Contig…	K00100+K00454+K15718+K01047+K14674
Fatty acid elongation	52	ko00062	CL10053.Contig1_CKA;CL10155.Contig1_CKA;CL10155.Contig2_CKA;CL1071.Contig1_CKA;CL1071.Contig2_CKA;CL14049.Contig1_CKA;CL14049.Contig2_CKA;CL14483.Contig1_CKA;CL14613.Contig1_CKA;CL1822.Contig2_CKA;CL192.Contig1_CKA;CL192.Contig2_CKA;CL192.Contig3_CKA;CL2844.Contig1_CKA;CL2844.Contig2_CKA;CL3544.Contig1_CKA;CL3544.Contig2_CKA;CL4324.Contig1_CKA;CL4324.Contig2_CKA;CL4324.Contig3_CKA;CL4324.Contig4_…	K10251+K15397+K10703+K10258+K07512+K01068+K01074+K07511
Glycosphingolipid biosynthesis - ganglio series	49	ko00604	CL11761.Contig1_CKA;CL11761.Contig2_CKA;CL11925.Contig1_CKA;CL13167.Contig1_CKA;CL13167.Contig2_CKA;CL13167.Contig3_CKA;CL13167.Contig4_CKA;CL13266.Contig1_CKA;CL13266.Contig2_CKA;CL2559.Contig1_CKA;CL2559.Contig2_CKA;CL2559.Contig3_CKA;CL2559.Contig4_CKA;CL2559.Contig5_CKA;CL2673.Contig1_CKA;CL2673.Contig2_CKA;CL2673.Contig4_CKA;CL6224.Contig1_CKA;CL6224.Contig2_CKA;CL6224.Contig3_CKA;CL6224.Con…	K12373+K12309
Isoflavonoid biosynthesis	48	ko00943	CL11062.Contig1_CKA;CL11062.Contig2_CKA;CL11552.Contig1_CKA;CL11552.Contig2_CKA;CL12156.Contig1_CKA;CL12156.Contig2_CKA;CL14095.Contig1_CKA;CL14425.Contig1_CKA;CL14425.Contig2_CKA;CL2106.Contig1_CKA;CL2106.Contig2_CKA;CL2679.Contig2_CKA;CL3573.Contig1_CKA;CL3573.Contig2_CKA;CL4193.Contig1_CKA;CL4407.Contig1_CKA;CL4407.Contig2_CKA;CL4407.Contig3_CKA;CL4407.Contig4_CKA;CL4407.Contig5_CKA;CL4407.Con…	K13258+K13261+K13263+K13257
Benzoxazinoid biosynthesis	47	ko00402	CL10932.Contig1_CKA;CL11956.Contig2_CKA;CL12553.Contig1_CKA;CL14451.Contig1_CKA;CL14451.Contig2_CKA;CL14600.Contig1_CKA;CL14600.Contig2_CKA;CL14600.Contig3_CKA;CL14600.Contig4_CKA;CL14600.Contig5_CKA;CL14600.Contig6_CKA;CL14600.Contig7_CKA;CL14716.Contig1_CKA;CL14716.Contig2_CKA;CL14716.Contig3_CKA;CL19.Contig1_CKA;CL19.Contig2_CKA;CL19.Contig3_CKA;CL19.Contig4_CKA;CL19.Contig5_CKA;CL6912.Contig4…	K13228+K13227+K13229
Taurine and hypotaurine metabolism	46	ko00430	CL14339.Contig1_CKA;CL1661.Contig1_CKA;CL1661.Contig2_CKA;CL1661.Contig3_CKA;CL1661.Contig4_CKA;CL1661.Contig5_CKA;CL1661.Contig6_CKA;CL1898.Contig1_CKA;CL1898.Contig2_CKA;CL1898.Contig3_CKA;CL1898.Contig4_CKA;CL342.Contig1_CKA;CL342.Contig2_CKA;CL342.Contig3_CKA;CL342.Contig4_CKA;CL342.Contig5_CKA;CL342.Contig6_CKA;CL342.Contig7_CKA;CL342.Contig8_CKA;CL342.Contig9_CKA;CL3695.Contig1_CKA;CL3695.C…	K01580+K10712+K00681
Glycosphingolipid biosynthesis - globo series	45	ko00603	CL11761.Contig1_CKA;CL11761.Contig2_CKA;CL12115.Contig1_CKA;CL12116.Contig1_CKA;CL12116.Contig2_CKA;CL12175.Contig1_CKA;CL12175.Contig2_CKA;CL13167.Contig1_CKA;CL13167.Contig2_CKA;CL13167.Contig3_CKA;CL13167.Contig4_CKA;CL14342.Contig1_CKA;CL14342.Contig2_CKA;CL4235.Contig1_CKA;CL4235.Contig2_CKA;CL561.Contig10_CKA;CL561.Contig11_CKA;CL561.Contig12_CKA;CL561.Contig13_CKA;CL561.Contig14_CKA;CL561.…	K12373+K07407+K01988
Indole alkaloid biosynthesis	43	ko00901	CL10058.Contig1_CKA;CL10058.Contig2_CKA;CL11059.Contig1_CKA;CL11059.Contig2_CKA;CL12741.Contig1_CKA;CL12741.Contig2_CKA;CL13166.Contig1_CKA;CL13166.Contig2_CKA;CL1946.Contig1_CKA;CL1946.Contig2_CKA;CL214.Contig1_CKA;CL214.Contig2_CKA;CL5278.Contig1_CKA;CL5278.Contig2_CKA;CL6188.Contig1_CKA;CL6188.Contig2_CKA;CL6587.Contig1_CKA;CL7504.Contig1_CKA;CL7504.Contig2_CKA;CL8036.Contig1_CKA;CL8036.Contig…	K08233+K01757
Arachidonic acid metabolism	40	ko00590	CL11190.Contig1_CKA;CL11190.Contig2_CKA;CL2253.Contig1_CKA;CL2253.Contig2_CKA;CL3271.Contig1_CKA;CL3271.Contig2_CKA;CL3357.Contig1_CKA;CL3357.Contig2_CKA;CL3357.Contig3_CKA;CL3357.Contig4_CKA;CL3357.Contig5_CKA;CL3357.Contig6_CKA;CL4081.Contig1_CKA;CL4081.Contig2_CKA;CL4081.Contig3_CKA;CL4454.Contig1_CKA;CL4454.Contig2_CKA;CL5849.Contig1_CKA;CL5940.Contig1_CKA;CL5940.Contig2_CKA;CL6392.Contig1_CK…	K01254+K01047+K14674+K00432+K01832+K00681+K00079+K05309
Other types of O-glycan biosynthesis	40	ko00514	CL1134.Contig2_CKA;CL12567.Contig1_CKA;CL12567.Contig2_CKA;CL12567.Contig3_CKA;CL12644.Contig1_CKA;CL12644.Contig2_CKA;CL14031.Contig1_CKA;CL1651.Contig1_CKA;CL1651.Contig2_CKA;CL1651.Contig3_CKA;CL2205.Contig1_CKA;CL2453.Contig1_CKA;CL2453.Contig4_CKA;CL2743.Contig1_CKA;CL2743.Contig2_CKA;CL359.Contig3_CKA;CL359.Contig4_CKA;CL359.Contig5_CKA;CL5061.Contig1_CKA;CL6131.Contig1_CKA;CL6131.Contig2_C…	K13667+K03691+K09667
Non-homologous end-joining	39	ko03450	CL10356.Contig1_CKA;CL10356.Contig2_CKA;CL10416.Contig1_CKA;CL6002.Contig1_CKA;CL6002.Contig2_CKA;CL7336.Contig1_CKA;CL7336.Contig2_CKA;CL8166.Contig1_CKA;CL8166.Contig3_CKA;CL8626.Contig1_CKA;CL8626.Contig2_CKA;CL9550.Contig1_CKA;Unigene10628_CKA;Unigene12057_CKA;Unigene12441_CKA;Unigene12973_CKA;Unigene12974_CKA;Unigene14550_CKA;Unigene14644_CKA;Unigene14645_CKA;Unigene14646_CKA;Unigene16616_CK…	K10866+K10865+K10777+K10884+K03512+K04799+K10885+K10886
Sulfur relay system	38	ko04122	CL10166.Contig1_CKA;CL10166.Contig2_CKA;CL10166.Contig3_CKA;CL10166.Contig4_CKA;CL10796.Contig1_CKA;CL10796.Contig2_CKA;CL1293.Contig1_CKA;CL1293.Contig2_CKA;CL13389.Contig1_CKA;CL14152.Contig1_CKA;CL14372.Contig1_CKA;CL14372.Contig2_CKA;CL3018.Contig1_CKA;CL6008.Contig1_CKA;CL6008.Contig2_CKA;CL6307.Contig1_CKA;CL6307.Contig2_CKA;CL6307.Contig3_CKA;CL695.Contig1_CKA;CL695.Contig2_CKA;CL695.Conti…	K03639+K01011+K03635+K00566+K14168+K12161+K11996+K04487+K14169
Photosynthesis - antenna proteins	35	ko00196	CL10947.Contig1_CKA;CL10947.Contig2_CKA;CL11022.Contig1_CKA;CL11022.Contig2_CKA;CL11022.Contig3_CKA;CL12513.Contig1_CKA;CL12513.Contig2_CKA;CL12513.Contig3_CKA;CL12961.Contig1_CKA;CL12961.Contig2_CKA;CL3016.Contig1_CKA;CL3016.Contig2_CKA;CL3185.Contig1_CKA;CL3185.Contig2_CKA;CL3240.Contig1_CKA;CL3240.Contig2_CKA;CL5289.Contig4_CKA;CL5817.Contig1_CKA;CL5817.Contig2_CKA;CL6371.Contig1_CKA;CL6371.Co…	K08912+K08913+K08915+K08909+K08917+K08907+K08914+K08908+K14172+K08916+K08910
Vitamin B6 metabolism	32	ko00750	CL13752.Contig1_CKA;CL13752.Contig2_CKA;CL5422.Contig1_CKA;CL5579.Contig1_CKA;CL5579.Contig2_CKA;CL5579.Contig3_CKA;CL5921.Contig1_CKA;CL5921.Contig2_CKA;CL5921.Contig3_CKA;CL5968.Contig1_CKA;CL5968.Contig2_CKA;CL5968.Contig3_CKA;CL5968.Contig4_CKA;CL6140.Contig1_CKA;CL6140.Contig2_CKA;CL6465.Contig1_CKA;CL6465.Contig2_CKA;CL6465.Contig3_CKA;CL6465.Contig4_CKA;CL8731.Contig1_CKA;Unigene12570_CKA;…	K13248+K06215+K01733+K05275+K00831+K00868+K08681
Thiamine metabolism	27	ko00730	CL290.Contig1_CKA;CL290.Contig2_CKA;CL290.Contig3_CKA;CL290.Contig4_CKA;CL290.Contig5_CKA;CL290.Contig6_CKA;CL6008.Contig1_CKA;CL6008.Contig2_CKA;CL7348.Contig1_CKA;CL8046.Contig1_CKA;CL8046.Contig2_CKA;CL9695.Contig1_CKA;Unigene20019_CKA;Unigene22098_CKA;Unigene22099_CKA;Unigene22100_CKA;Unigene22101_CKA;Unigene22844_CKA;Unigene23994_CKA;Unigene25198_CKA;Unigene327_CKA;Unigene4800_CKA;Unigene548…	K14153+K04487+K11717+K00949+K03707+K00878+K03147
Synthesis and degradation of ketone bodies	18	ko00072	CL2076.Contig3_CKA;CL3628.Contig1_CKA;CL3628.Contig2_CKA;CL6630.Contig1_CKA;CL6630.Contig2_CKA;CL7122.Contig1_CKA;CL7122.Contig2_CKA;CL7122.Contig3_CKA;CL7122.Contig4_CKA;CL7122.Contig5_CKA;Unigene20641_CKA;Unigene20642_CKA;Unigene2733_CKA;Unigene27761_CKA;Unigene27762_CKA;Unigene27763_CKA;Unigene27988_CKA;Unigene3020_CKA	K01640+K00626+K01641
Caffeine metabolism	16	ko00232	CL3262.Contig1_CKA;CL3262.Contig2_CKA;CL3352.Contig1_CKA;CL3352.Contig2_CKA;CL3352.Contig3_CKA;CL5589.Contig1_CKA;CL5589.Contig2_CKA;Unigene20667_CKA;Unigene2199_CKA;Unigene2200_CKA;Unigene27019_CKA;Unigene27020_CKA;Unigene27021_CKA;Unigene2811_CKA;Unigene7702_CKA;Unigene8748_CKA	K00106+K00365
Monoterpenoid biosynthesis	15	ko00902	CL13359.Contig1_CKA;CL13359.Contig2_CKA;Unigene11316_CKA;Unigene13210_CKA;Unigene16562_CKA;Unigene250_CKA;Unigene27647_CKA;Unigene29273_CKA;Unigene29274_CKA;Unigene29275_CKA;Unigene29276_CKA;Unigene29278_CKA;Unigene31742_CKA;Unigene9082_CKA;Unigene9083_CKA	K07385+K12467+K15095
C5-Branched dibasic acid metabolism	14	ko00660	CL3677.Contig1_CKA;CL3677.Contig2_CKA;CL6030.Contig1_CKA;CL6030.Contig2_CKA;CL6030.Contig3_CKA;CL677.Contig1_CKA;CL677.Contig2_CKA;CL677.Contig3_CKA;CL677.Contig4_CKA;CL9460.Contig1_CKA;Unigene17218_CKA;Unigene17219_CKA;Unigene19061_CKA;Unigene3043_CKA	K01704+K01653+K01652+K01703
Anthocyanin biosynthesis	12	ko00942	CL173.Contig1_CKA;CL173.Contig2_CKA;CL173.Contig4_CKA;CL958.Contig1_CKA;CL958.Contig2_CKA;Unigene12724_CKA;Unigene12725_CKA;Unigene19208_CKA;Unigene30410_CKA;Unigene31304_CKA;Unigene33800_CKA;Unigene6957_CKA	K12338+K12930
Lipoic acid metabolism	12	ko00785	CL10685.Contig1_CKA;CL10685.Contig2_CKA;CL2358.Contig1_CKA;CL2358.Contig2_CKA;CL2358.Contig3_CKA;CL3824.Contig1_CKA;Unigene11952_CKA;Unigene13957_CKA;Unigene23127_CKA;Unigene29171_CKA;Unigene30115_CKA;Unigene6598_CKA	K03644+K03801
Biotin metabolism	8	ko00780	CL14160.Contig1_CKA;CL14160.Contig2_CKA;CL4533.Contig1_CKA;CL4533.Contig2_CKA;CL4669.Contig1_CKA;Unigene20992_CKA;Unigene4573_CKA;Unigene6129_CKA	K00833+K01012+K00652
Betalain biosynthesis	5	ko00965	CL3819.Contig1_CKA;CL3819.Contig2_CKA;CL3819.Contig3_CKA;CL3819.Contig4_CKA;Unigene20344_CKA	K15777
