# Supplementary material for: De novo transcriptome sequencing of radish (Raphanus sativus L.) and analysis of major genes involved in glucosinolate metabolism
Source: BMC Genomics. 2013 Nov 27;14(1):836. doi: 10.1186/1471-2164-14-836 (PMC4046679; doi:10.1186/1471-2164-14-836)
Supplement: Supplementary file 3 — Additional file 3: Candidate genes involved in glucosinolate metabolism of radish. (XLS 126 KB) [file 12864_2013_5529_MOESM3_ESM.xls]

## Sheet: Sheet1
Additional file 3 Candidate genes involved in glucosinolate metabolism of radish
geneID	geneLength	CKA_rawfragments(20227799)	CKA_FPKM	Nr-ID	Nr-Score	Nr-Evalue	Nr-annotation	Nt-ID	Nt-Score	Nt-Evalue	Nt-annotation	Swissprot-ID	Swissprot-Score	Swissprot-Evalue	Swissprot-annotation	COG-Protein-or-Domain	COG-Score	COG-Evalue	COG-ID	COG-Function-Description	KO_id	KEGG-Evalue	KEGG-Score	KEGG-Gene	ko_definition	GO-BiologicalProcess	GO-MolecularFunction	Go-CellularComponent
Branched-chain amino acid aminotransferase(BCAT)
CL13625.Contig2_CKA	889	407	22.6331	gi|22327924|ref|NP_200593.2|	416	3e-115	branched-chain-amino-acid aminotransferase-like protein 3 [Arabidopsis thaliana] >gi|26391525|sp|Q8L493.1|BCAL3_ARATH RecName: Full=Branched-chain-amino-acid aminotransferase-like protein 3, chloroplastic; Flags: Precursor >gi|20466634|gb|AAM20634.1| branched-chain amino acid aminotransferase-like protein [Arabidopsis thaliana] >gi|22136392|gb|AAM91274.1| branched-chain amino acid aminotransferas…	gi|199580147|gb|AC189451.2|	694	0	Brassica rapa subsp. pekinensis clone KBrB071P24, complete sequence	sp|Q8L493|BCAL3_ARATH	416	1e-116	Branched-chain-amino-acid aminotransferase-like protein 3, chloroplastic OS=Arabidopsis thaliana GN=At5g57850 PE=2 SV=1	MK1627	97.4	3e-20	COG0115	Branched-chain amino acid aminotransferase/4-amino-4-deoxychorismate lyase	K00826	3e-116	416	ath:AT5G57850	branched-chain amino acid aminotransferase [EC:2.6.1.42]	GO:0008153//para-aminobenzoic acid biosynthetic process;GO:0046654//tetrahydrofolate biosynthetic process	GO:0008696//4-amino-4-deoxychorismate lyase activity;GO:0008483//transaminase activity	GO:0009570//chloroplast stroma
Unigene22899_CKA	831	196	11.6602	gi|297796701|ref|XP_002866235.1|	27.7	5e-52	hypothetical protein ARALYDRAFT_332076 [Arabidopsis lyrata subsp. lyrata] >gi|297312070|gb|EFH42494.1| hypothetical protein ARALYDRAFT_332076 [Arabidopsis lyrata subsp. lyrata]	gi|199580147|gb|AC189451.2|	652	0	Brassica rapa subsp. pekinensis clone KBrB071P24, complete sequence	sp|Q8L493|BCAL3_ARATH	170	2e-52	Branched-chain-amino-acid aminotransferase-like protein 3, chloroplastic OS=Arabidopsis thaliana GN=At5g57850 PE=2 SV=1	PAE3297	49.7	6e-06	COG0115	Branched-chain amino acid aminotransferase/4-amino-4-deoxychorismate lyase	K00826	6e-53	172	aly:ARALYDRAFT_332076	branched-chain amino acid aminotransferase [EC:2.6.1.42]	GO:0008153//para-aminobenzoic acid biosynthetic process;GO:0046654//tetrahydrofolate biosynthetic process	GO:0008696//4-amino-4-deoxychorismate lyase activity;GO:0047810//D-alanine:2-oxoglutarate aminotransferase activity	GO:0009570//chloroplast stroma
CL13625.Contig1_CKA	775	30	1.9137	gi|22327924|ref|NP_200593.2|	434.9	5e-121	branched-chain-amino-acid aminotransferase-like protein 3 [Arabidopsis thaliana] >gi|26391525|sp|Q8L493.1|BCAL3_ARATH RecName: Full=Branched-chain-amino-acid aminotransferase-like protein 3, chloroplastic; Flags: Precursor >gi|20466634|gb|AAM20634.1| branched-chain amino acid aminotransferase-like protein [Arabidopsis thaliana] >gi|22136392|gb|AAM91274.1| branched-chain amino acid aminotransferas…	gi|199580147|gb|AC189451.2|	686	0	Brassica rapa subsp. pekinensis clone KBrB071P24, complete sequence	sp|Q8L493|BCAL3_ARATH	434	2e-122	Branched-chain-amino-acid aminotransferase-like protein 3, chloroplastic OS=Arabidopsis thaliana GN=At5g57850 PE=2 SV=1	MK1627	108	1e-23	COG0115	Branched-chain amino acid aminotransferase/4-amino-4-deoxychorismate lyase	K00826	6e-122	434	ath:AT5G57850	branched-chain amino acid aminotransferase [EC:2.6.1.42]	GO:0008153//para-aminobenzoic acid biosynthetic process;GO:0046654//tetrahydrofolate biosynthetic process	GO:0008696//4-amino-4-deoxychorismate lyase activity;GO:0047810//D-alanine:2-oxoglutarate aminotransferase activity	GO:0009570//chloroplast stroma
CL1430.Contig1_CKA	669	166	12.2669	gi|334187975|ref|NP_001190410.1|	430.6	8e-120	branched-chain-amino-acid aminotransferase-like protein 2 [Arabidopsis thaliana] >gi|332006301|gb|AED93684.1| branched-chain-amino-acid aminotransferase-like protein 2 [Arabidopsis thaliana]	gi|297812980|ref|XM_002874328.1|	954	0	Arabidopsis lyrata subsp. lyrata aminotransferase class IV family protein, mRNA	sp|Q9ASR4|BCAL2_ARATH	430	3e-121	Branched-chain-amino-acid aminotransferase-like protein 2 OS=Arabidopsis thaliana GN=At5g27410 PE=2 SV=1	MK1627	170	2e-42	COG0115	Branched-chain amino acid aminotransferase/4-amino-4-deoxychorismate lyase	K00826	4e-37	152	vcn:VOLCADRAFT_102054	branched-chain amino acid aminotransferase [EC:2.6.1.42]	GO:0008152//metabolic process	GO:0052655//L-valine transaminase activity;GO:0052654//L-leucine transaminase activity;GO:0052656//L-isoleucine transaminase activity	-
CL1430.Contig2_CKA	306	2	0.3231	gi|297812981|ref|XP_002874374.1|	138.7	2e-32	aminotransferase class IV family protein [Arabidopsis lyrata subsp. lyrata] >gi|297320211|gb|EFH50633.1| aminotransferase class IV family protein [Arabidopsis lyrata subsp. lyrata]	gi|297812980|ref|XM_002874328.1|	301	2e-79	Arabidopsis lyrata subsp. lyrata aminotransferase class IV family protein, mRNA	sp|Q9ASR4|BCAL2_ARATH	137	1e-33	Branched-chain-amino-acid aminotransferase-like protein 2 OS=Arabidopsis thaliana GN=At5g27410 PE=2 SV=1	AF0933	73.9	7e-14	COG0115	Branched-chain amino acid aminotransferase/4-amino-4-deoxychorismate lyase	K00826	3e-08	54.7	vcn:VOLCADRAFT_102054	branched-chain amino acid aminotransferase [EC:2.6.1.42]	GO:0008152//metabolic process	GO:0052655//L-valine transaminase activity;GO:0052654//L-leucine transaminase activity;GO:0052656//L-isoleucine transaminase activity	-
Unigene2284_CKA	273	16	2.8974	--	--	--	--	gi|332640072|gb|CP002686.1|	101	3e-19	Arabidopsis thaliana chromosome 3, complete sequence	sp|Q9FYA6|BCAT5_ARATH	47.4	2e-06	Branched-chain-amino-acid aminotransferase 5, chloroplastic OS=Arabidopsis thaliana GN=BCAT5 PE=1 SV=1	--	--	--	--	--	K00826	5e-06	47.4	aly:ARALYDRAFT_485328	branched-chain amino acid aminotransferase [EC:2.6.1.42]	-	-	-
Unigene1438_CKA	1258	354	13.9115	gi|237682390|gb|ACR10244.1|	656.8	0	branched-chain aminotransferase 4 [Brassica rapa subsp. pekinensis]	gi|237682391|gb|FJ376037.1|	1489	0	Brassica rapa subsp. pekinensis branched-chain aminotransferase 4 (BCAT4-2) mRNA, complete cds	sp|Q9LE06|BCAT4_ARATH	597	4e-171	Probable branched-chain-amino-acid aminotransferase 4 OS=Arabidopsis thaliana GN=BCAT4 PE=1 SV=1	CAC1479	246	8e-65	COG0115	Branched-chain amino acid aminotransferase/4-amino-4-deoxychorismate lyase	K00826	7e-174	608	aly:ARALYDRAFT_898360	branched-chain amino acid aminotransferase [EC:2.6.1.42]	GO:0009684//indoleacetic acid biosynthetic process;GO:0009081//branched chain family amino acid metabolic process;GO:0009416//response to light stimulus;GO:0009611//response to wounding;GO:0006084//acetyl-CoA metabolic process;GO:0019761//glucosinolate biosynthetic process;GO:0009407//toxin catabolic process;GO:0019344//cysteine biosynthetic process	GO:0052655//L-valine transaminase activity;GO:0052656//L-isoleucine transaminase activity;GO:0010326//methionine-oxo-acid transaminase activity;GO:0052654//L-leucine transaminase activity	GO:0005829//cytosol
CL5599.Contig1_CKA	1882	1121	29.4467	gi|15222882|ref|NP_175431.1|	270.8	3e-177	branched-chain-amino-acid aminotransferase 6 [Arabidopsis thaliana] >gi|26391671|sp|Q9LPM9.1|BCAT6_ARATH RecName: Full=Branched-chain-amino-acid aminotransferase 6; Short=Atbcat-6 >gi|8569092|gb|AAF76437.1|AC015445_4 Strong similarity to branched-chain amino acid aminotransferase (BCAT2) from Solanum tuberosum gb|AF193846 and contains an Aminotransferase class IV domain PF|01063. ESTs gb|Z26805, …	gi|21407395|gb|AY088621.1|	1063	0	Arabidopsis thaliana clone 8470 mRNA, complete sequence	sp|Q9LPM9|BCAT6_ARATH	375	1e-178	Branched-chain-amino-acid aminotransferase 6 OS=Arabidopsis thaliana GN=BCAT6 PE=1 SV=1	CAC1479	152	2e-58	COG0115	Branched-chain amino acid aminotransferase/4-amino-4-deoxychorismate lyase	K00826	3e-178	375	ath:AT1G50110	branched-chain amino acid aminotransferase [EC:2.6.1.42]	GO:0009684//indoleacetic acid biosynthetic process;GO:0009081//branched chain family amino acid metabolic process;GO:0009416//response to light stimulus;GO:0009611//response to wounding;GO:0006084//acetyl-CoA metabolic process;GO:0019761//glucosinolate biosynthetic process;GO:0009407//toxin catabolic process;GO:0019344//cysteine biosynthetic process	GO:0052655//L-valine transaminase activity;GO:0052656//L-isoleucine transaminase activity;GO:0010326//methionine-oxo-acid transaminase activity;GO:0052654//L-leucine transaminase activity	GO:0005829//cytosol
CL9457.Contig2_CKA	1615	614	18.7952	gi|297816214|ref|XP_002875990.1|	727.2	0	ATBCAT-3 [Arabidopsis lyrata subsp. lyrata] >gi|297321828|gb|EFH52249.1| ATBCAT-3 [Arabidopsis lyrata subsp. lyrata]	gi|237682401|gb|FJ376042.1|	1185	0	Brassica rapa subsp. pekinensis branched-chain aminotransferase 3 (BCAT3-1) mRNA, partial cds	sp|Q9M401|BCAT3_ARATH	708	0	Branched-chain-amino-acid aminotransferase 3, chloroplastic OS=Arabidopsis thaliana GN=BCAT3 PE=1 SV=1	BS_ywaA	280	5e-75	COG0115	Branched-chain amino acid aminotransferase/4-amino-4-deoxychorismate lyase	K00826	0	727	aly:ARALYDRAFT_485328	branched-chain amino acid aminotransferase [EC:2.6.1.42]	GO:0009407//toxin catabolic process;GO:0009081//branched chain family amino acid metabolic process;GO:0019932//second-messenger-mediated signaling	GO:0052654//L-leucine transaminase activity;GO:0052655//L-valine transaminase activity;GO:0052656//L-isoleucine transaminase activity	GO:0009570//chloroplast stroma;GO:0005829//cytosol;GO:0005739//mitochondrion
CL9457.Contig1_CKA	694	133	9.4742	gi|237682402|gb|ACR10250.1|	339	3e-92	branched-chain aminotransferase 3 [Brassica rapa subsp. pekinensis]	gi|237682401|gb|FJ376042.1|	692	0	Brassica rapa subsp. pekinensis branched-chain aminotransferase 3 (BCAT3-1) mRNA, partial cds	sp|Q9M401|BCAT3_ARATH	311	2e-85	Branched-chain-amino-acid aminotransferase 3, chloroplastic OS=Arabidopsis thaliana GN=BCAT3 PE=1 SV=1	PM0566	103	3e-22	COG0115	Branched-chain amino acid aminotransferase/4-amino-4-deoxychorismate lyase	K00826	4e-91	332	aly:ARALYDRAFT_485328	branched-chain amino acid aminotransferase [EC:2.6.1.42]	GO:0009407//toxin catabolic process;GO:0009081//branched chain family amino acid metabolic process;GO:0019932//second-messenger-mediated signaling	GO:0052654//L-leucine transaminase activity;GO:0052655//L-valine transaminase activity;GO:0052656//L-isoleucine transaminase activity	GO:0009570//chloroplast stroma;GO:0005829//cytosol;GO:0005739//mitochondrion
CL9457.Contig3_CKA	427	2	0.2316	gi|237682402|gb|ACR10250.1|	241.9	1e-63	branched-chain aminotransferase 3 [Brassica rapa subsp. pekinensis]	gi|237682401|gb|FJ376042.1|	549	1e-154	Brassica rapa subsp. pekinensis branched-chain aminotransferase 3 (BCAT3-1) mRNA, partial cds	sp|Q9M401|BCAT3_ARATH	225	8e-60	Branched-chain-amino-acid aminotransferase 3, chloroplastic OS=Arabidopsis thaliana GN=BCAT3 PE=1 SV=1	PM0566	103	1e-22	COG0115	Branched-chain amino acid aminotransferase/4-amino-4-deoxychorismate lyase	K00826	3e-61	231	aly:ARALYDRAFT_485328	branched-chain amino acid aminotransferase [EC:2.6.1.42]	GO:0009407//toxin catabolic process;GO:0009081//branched chain family amino acid metabolic process;GO:0019932//second-messenger-mediated signaling	GO:0052654//L-leucine transaminase activity;GO:0052655//L-valine transaminase activity;GO:0052656//L-isoleucine transaminase activity	GO:0009570//chloroplast stroma;GO:0005829//cytosol;GO:0005739//mitochondrion
Unigene16732_CKA	348	96	13.6378	gi|297816214|ref|XP_002875990.1|	224.6	3e-58	ATBCAT-3 [Arabidopsis lyrata subsp. lyrata] >gi|297321828|gb|EFH52249.1| ATBCAT-3 [Arabidopsis lyrata subsp. lyrata]	gi|237682401|gb|FJ376042.1|	533	1e-149	Brassica rapa subsp. pekinensis branched-chain aminotransferase 3 (BCAT3-1) mRNA, partial cds	sp|Q9M401|BCAT3_ARATH	224	9e-60	Branched-chain-amino-acid aminotransferase 3, chloroplastic OS=Arabidopsis thaliana GN=BCAT3 PE=1 SV=1	SA0512	120	8e-28	COG0115	Branched-chain amino acid aminotransferase/4-amino-4-deoxychorismate lyase	K00826	2e-59	224	aly:ARALYDRAFT_485328	branched-chain amino acid aminotransferase [EC:2.6.1.42]	GO:0009407//toxin catabolic process;GO:0009081//branched chain family amino acid metabolic process;GO:0019932//second-messenger-mediated signaling	GO:0052654//L-leucine transaminase activity;GO:0052655//L-valine transaminase activity;GO:0052656//L-isoleucine transaminase activity	GO:0009570//chloroplast stroma;GO:0005829//cytosol;GO:0005739//mitochondrion
CL1337.Contig1_CKA	1573	939	29.5113	gi|15218409|ref|NP_172478.1|	704.1	0	branched-chain-amino-acid aminotransferase 2 [Arabidopsis thaliana] >gi|79317492|ref|NP_001031015.1| branched-chain-amino-acid aminotransferase 2 [Arabidopsis thaliana] >gi|26391680|sp|Q9M439.1|BCAT2_ARATH RecName: Full=Branched-chain-amino-acid aminotransferase 2, chloroplastic; Short=Atbcat-2; Flags: Precursor >gi|8249004|emb|CAB93128.1| branched-chain amino acid transaminase [Arabidopsis thali…	gi|297843815|ref|XM_002889743.1|	1382	0	Arabidopsis lyrata subsp. lyrata ATBCAT-2, mRNA	sp|Q9M439|BCAT2_ARATH	704	0	Branched-chain-amino-acid aminotransferase 2, chloroplastic OS=Arabidopsis thaliana GN=BCAT2 PE=1 SV=1	SPy0911	261	2e-69	COG0115	Branched-chain amino acid aminotransferase/4-amino-4-deoxychorismate lyase	K00826	0	704	ath:AT1G10070	branched-chain amino acid aminotransferase [EC:2.6.1.42]	GO:0009407//toxin catabolic process;GO:0009744//response to sucrose stimulus;GO:0009081//branched chain family amino acid metabolic process;GO:0009750//response to fructose stimulus	GO:0052654//L-leucine transaminase activity;GO:0005515//protein binding;GO:0052655//L-valine transaminase activity;GO:0052656//L-isoleucine transaminase activity	GO:0009507//chloroplast;GO:0005739//mitochondrion
Unigene26750_CKA	331	81	12.0979	gi|15218409|ref|NP_172478.1|	199.9	8e-51	branched-chain-amino-acid aminotransferase 2 [Arabidopsis thaliana] >gi|79317492|ref|NP_001031015.1| branched-chain-amino-acid aminotransferase 2 [Arabidopsis thaliana] >gi|26391680|sp|Q9M439.1|BCAT2_ARATH RecName: Full=Branched-chain-amino-acid aminotransferase 2, chloroplastic; Short=Atbcat-2; Flags: Precursor >gi|8249004|emb|CAB93128.1| branched-chain amino acid transaminase [Arabidopsis thali…	gi|227206243|dbj|AK319062.1|	345	2e-92	Arabidopsis thaliana AT1G10070 mRNA, complete cds, clone: RAFL25-30-M17	sp|Q9M439|BCAT2_ARATH	199	2e-52	Branched-chain-amino-acid aminotransferase 2, chloroplastic OS=Arabidopsis thaliana GN=BCAT2 PE=1 SV=1	SPy0911	92	2e-19	COG0115	Branched-chain amino acid aminotransferase/4-amino-4-deoxychorismate lyase	K00826	6e-52	199	ath:AT1G10070	branched-chain amino acid aminotransferase [EC:2.6.1.42]	GO:0009407//toxin catabolic process;GO:0009744//response to sucrose stimulus;GO:0009081//branched chain family amino acid metabolic process;GO:0009750//response to fructose stimulus	GO:0052654//L-leucine transaminase activity;GO:0052655//L-valine transaminase activity;GO:0052656//L-isoleucine transaminase activity	GO:0009507//chloroplast;GO:0005739//mitochondrion
CL1337.Contig2_CKA	268	429	79.136	gi|297843816|ref|XP_002889789.1|	169.1	1e-41	ATBCAT-2 [Arabidopsis lyrata subsp. lyrata] >gi|297335631|gb|EFH66048.1| ATBCAT-2 [Arabidopsis lyrata subsp. lyrata]	gi|297843815|ref|XM_002889743.1|	381	1e-103	Arabidopsis lyrata subsp. lyrata ATBCAT-2, mRNA	sp|Q9M439|BCAT2_ARATH	167	1e-42	Branched-chain-amino-acid aminotransferase 2, chloroplastic OS=Arabidopsis thaliana GN=BCAT2 PE=1 SV=1	SA0512	90.1	9e-19	COG0115	Branched-chain amino acid aminotransferase/4-amino-4-deoxychorismate lyase	K00826	1e-42	169	aly:ARALYDRAFT_888266	branched-chain amino acid aminotransferase [EC:2.6.1.42]	GO:0009407//toxin catabolic process;GO:0009744//response to sucrose stimulus;GO:0009081//branched chain family amino acid metabolic process;GO:0009750//response to fructose stimulus	GO:0052654//L-leucine transaminase activity;GO:0052655//L-valine transaminase activity;GO:0052656//L-isoleucine transaminase activity	GO:0009507//chloroplast;GO:0005739//mitochondrion
Unigene26752_CKA	223	143	31.7017	gi|62321292|dbj|BAD94519.1|	82.8	1e-15	branched-chain amino acid aminotransferase - like protein [Arabidopsis thaliana]	gi|199580209|gb|AC189519.2|	184	2e-44	Brassica rapa subsp. pekinensis clone KBrB091G04, complete sequence	sp|Q9M439|BCAT2_ARATH	82.8	4e-17	Branched-chain-amino-acid aminotransferase 2, chloroplastic OS=Arabidopsis thaliana GN=BCAT2 PE=1 SV=1	--	--	--	--	--	K00826	1e-16	82.8	ath:AT1G10070	branched-chain amino acid aminotransferase [EC:2.6.1.42]	GO:0009407//toxin catabolic process;GO:0009744//response to sucrose stimulus;GO:0019761//glucosinolate biosynthetic process;GO:0009081//branched chain family amino acid metabolic process;GO:0009750//response to fructose stimulus	GO:0052654//L-leucine transaminase activity;GO:0010326//methionine-oxo-acid transaminase activity;GO:0005515//protein binding;GO:0052655//L-valine transaminase activity;GO:0052656//L-isoleucine transaminase activity	GO:0009507//chloroplast;GO:0005829//cytosol;GO:0005739//mitochondrion
Unigene30570_CKA	213	52	12.0691	--	--	--	--	gi|199580209|gb|AC189519.2|	109	1e-21	Brassica rapa subsp. pekinensis clone KBrB091G04, complete sequence	sp|Q9M439|BCAT2_ARATH	47	2e-06	Branched-chain-amino-acid aminotransferase 2, chloroplastic OS=Arabidopsis thaliana GN=BCAT2 PE=1 SV=1	--	--	--	--	--	K00826	7e-06	47	aly:ARALYDRAFT_888266	branched-chain amino acid aminotransferase [EC:2.6.1.42]	-	-	-
Methylthioalkylmalate synthase(MAM)
CL4223.Contig2_CKA	1367	882	31.8971	gi|238802664|emb|CAQ56037.1|	751.1	0	2-isopropylmalate synthase, B genome specific 2 [Brassica juncea] >gi|238802666|emb|CAQ56038.1| 2-isopropylmalate synthase, B genome specific 2 [Brassica juncea]	gi|297808290|ref|XM_002871983.1|	1174	0	Arabidopsis lyrata subsp. lyrata methylthioalkylmalate synthase a, mRNA	sp|Q8VX04|MAM2_ARATH	679	0	Methylthioalkylmalate synthase 2, chloroplastic OS=Arabidopsis thaliana GN=MAM2 PE=2 SV=1	slr0186	372	1e-102	COG0119	Isopropylmalate/homocitrate/citramalate synthases	K15741	0	699	aly:ARALYDRAFT_910306	methylthioalkylmalate synthase 1 [EC:2.3.3.-]	GO:0019752//carboxylic acid metabolic process	GO:0046912//transferase activity, transferring acyl groups, acyl groups converted into alkyl on transfer	-
Unigene30652_CKA	323	61	9.3364	gi|238802675|emb|CAQ56043.1|	149.4	1e-35	2-isopropylmalate synthase, A genome specific 4 [Brassica juncea]	gi|238802674|emb|FM161923.1|	371	1e-100	Brassica juncea partial gsl-elong-A4 gene for 2-isopropylmalate synthase, A genome specific 4, cultivar Varuna, exons 1-9	sp|Q9FG67|MAM1_ARATH	111	1e-25	Methylthioalkylmalate synthase 1, chloroplastic OS=Arabidopsis thaliana GN=MAM1 PE=1 SV=1	--	--	--	--	--	K15741	3e-25	111	ath:AT5G23010	methylthioalkylmalate synthase 1 [EC:2.3.3.-]	GO:0009684//indoleacetic acid biosynthetic process;GO:0019761//glucosinolate biosynthetic process;GO:0019344//cysteine biosynthetic process	GO:0010177//2-(2'-methylthio)ethylmalate synthase activity;GO:0003852//2-isopropylmalate synthase activity	GO:0009507//chloroplast
Unigene24313_CKA	467	31	3.2817	gi|238802668|emb|CAQ56039.1|	84	7e-16	2-isopropylmalate synthase, A genome specific 1 [Brassica juncea] >gi|238802670|emb|CAQ56040.1| 2-isopropylmalate synthase, A genome specific 1 [Brassica juncea]	gi|238802667|emb|FM161919.1|	254	7e-65	Brassica juncea gsl-elong-A1 gene for 2-isopropylmalate synthase, A genome specific 1, cultivar Heera	sp|Q9FG67|MAM1_ARATH	52.4	1e-07	Methylthioalkylmalate synthase 1, chloroplastic OS=Arabidopsis thaliana GN=MAM1 PE=1 SV=1	--	--	--	--	--	K15741	3e-07	52.4	ath:AT5G23010	methylthioalkylmalate synthase 1 [EC:2.3.3.-]	GO:0019752//carboxylic acid metabolic process	GO:0046912//transferase activity, transferring acyl groups, acyl groups converted into alkyl on transfer	-
Unigene24311_CKA	881	45	2.5252	gi|238802668|emb|CAQ56039.1|	384	1e-105	2-isopropylmalate synthase, A genome specific 1 [Brassica juncea] >gi|238802670|emb|CAQ56040.1| 2-isopropylmalate synthase, A genome specific 1 [Brassica juncea]	gi|197090676|gb|EF611256.1|	952	0	Brassica rapa subsp. rapa glucosinolate GS-Elong (GSL-Elong) mRNA, complete cds >gi|197090678|gb|EF611257.1| Brassica rapa subsp. pekinensis glucosinolate GS-Elong (GSL-Elong) mRNA, complete cds	sp|Q9FG67|MAM1_ARATH	325	2e-89	Methylthioalkylmalate synthase 1, chloroplastic OS=Arabidopsis thaliana GN=MAM1 PE=1 SV=1	aq_2090	184	1e-46	COG0119	Isopropylmalate/homocitrate/citramalate synthases	K15741	2e-89	327	aly:ARALYDRAFT_910306	methylthioalkylmalate synthase 1 [EC:2.3.3.-]	GO:0009684//indoleacetic acid biosynthetic process;GO:0019761//glucosinolate biosynthetic process;GO:0019344//cysteine biosynthetic process	GO:0010177//2-(2'-methylthio)ethylmalate synthase activity;GO:0003852//2-isopropylmalate synthase activity	GO:0009507//chloroplast
CL4223.Contig3_CKA	1330	55	2.0444	gi|53983011|gb|AAV25874.1|	677.9	0	2-isopropylmalate synthase [Brassica oleracea]	gi|197090676|gb|EF611256.1|	1665	0	Brassica rapa subsp. rapa glucosinolate GS-Elong (GSL-Elong) mRNA, complete cds >gi|197090678|gb|EF611257.1| Brassica rapa subsp. pekinensis glucosinolate GS-Elong (GSL-Elong) mRNA, complete cds	sp|Q9FG67|MAM1_ARATH	576	9e-165	Methylthioalkylmalate synthase 1, chloroplastic OS=Arabidopsis thaliana GN=MAM1 PE=1 SV=1	aq_2090	330	3e-90	COG0119	Isopropylmalate/homocitrate/citramalate synthases	K15741	7e-165	578	aly:ARALYDRAFT_910306	methylthioalkylmalate synthase 1 [EC:2.3.3.-]	GO:0009684//indoleacetic acid biosynthetic process;GO:0019761//glucosinolate biosynthetic process;GO:0019344//cysteine biosynthetic process	GO:0010177//2-(2'-methylthio)ethylmalate synthase activity;GO:0003852//2-isopropylmalate synthase activity	GO:0009507//chloroplast
Unigene24312_CKA	495	11	1.0986	gi|53983011|gb|AAV25874.1|	266.9	7e-71	2-isopropylmalate synthase [Brassica oleracea]	gi|48762521|gb|AC149635.1|	733	0	Genomic sequence for broccoli [Brassica oleracea L. (Italica group)] BAC clone B19N3, complete sequence	sp|Q8VX04|MAM2_ARATH	221	1e-58	Methylthioalkylmalate synthase 2, chloroplastic OS=Arabidopsis thaliana GN=MAM2 PE=2 SV=1	PAB0890	79.7	2e-15	COG0119	Isopropylmalate/homocitrate/citramalate synthases	K15741	6e-58	221	ath:AT5G23010	methylthioalkylmalate synthase 1 [EC:2.3.3.-]	GO:0009684//indoleacetic acid biosynthetic process;GO:0019761//glucosinolate biosynthetic process;GO:0019344//cysteine biosynthetic process	GO:0010177//2-(2'-methylthio)ethylmalate synthase activity;GO:0003852//2-isopropylmalate synthase activity	GO:0009507//chloroplast
CL4223.Contig1_CKA	1714	17	0.4903	gi|53983011|gb|AAV25874.1|	938.7	0	2-isopropylmalate synthase [Brassica oleracea]	gi|197090676|gb|EF611256.1|	2165	0	Brassica rapa subsp. rapa glucosinolate GS-Elong (GSL-Elong) mRNA, complete cds >gi|197090678|gb|EF611257.1| Brassica rapa subsp. pekinensis glucosinolate GS-Elong (GSL-Elong) mRNA, complete cds	sp|Q9FG67|MAM1_ARATH	791	0	Methylthioalkylmalate synthase 1, chloroplastic OS=Arabidopsis thaliana GN=MAM1 PE=1 SV=1	slr0186	394	3e-109	COG0119	Isopropylmalate/homocitrate/citramalate synthases	K15741	0	791	ath:AT5G23010	methylthioalkylmalate synthase 1 [EC:2.3.3.-]	GO:0009684//indoleacetic acid biosynthetic process;GO:0019761//glucosinolate biosynthetic process;GO:0019344//cysteine biosynthetic process	GO:0010177//2-(2'-methylthio)ethylmalate synthase activity;GO:0003852//2-isopropylmalate synthase activity	GO:0009507//chloroplast
CYP79 family
CL6833.Contig2_CKA	1609	690	21.2004	gi|25991347|gb|AAN76810.1|AF453287_1	1024.2	0	cytochrome P450 [Brassica napus]	gi|3283432|gb|AF069494.1|AF069494	2478	0	1	Sinapis alba cytochrome P450 (CYP79B1) mRNA, complete cds	sp|O81345|C79B1_SINAL	1011	0	Cytochrome P450 79B1 OS=Sinapis alba GN=CYP79B1 PE=2 SV=1	all1361	106	1e-22	COG2124	Cytochrome P450	K11812	0	996	aly:ARALYDRAFT_490780	cytochrome P450, family 79, subfamily B, polypeptide 2 (tryptophan N-monooxygenase) [EC:1.14.13.125]	GO:0009611//response to wounding;GO:0006636//unsaturated fatty acid biosynthetic process;GO:0010112//regulation of systemic acquired resistance;GO:0019288//isopentenyl diphosphate biosynthetic process, mevalonate-independent pathway;GO:0002229//defense response to oomycetes;GO:0010120//camalexin biosynthetic process;GO:0006766//vitamin metabolic process;GO:0052544//defense response by callose dep…	GO:0020037//heme binding;GO:0009055//electron carrier activity;GO:0016705//oxidoreductase activity, acting on paired donors, with incorporation or reduction of molecular oxygen;GO:0004497//monooxygenase activity;GO:0019825//oxygen binding	GO:0009507//chloroplast
CL12503.Contig1_CKA	1913	570	14.7303	gi|237682406|gb|ACR10252.1|	1065.1	0	cytochrome P450 79f1 [Brassica rapa subsp. pekinensis]	gi|237682405|gb|FJ376044.1|	2817	0	2	Brassica rapa subsp. pekinensis cytochrome P450 79f1 (CYP79F1) mRNA, complete cds	sp|Q949U1|C79F1_ARATH	926	0	Dihomomethionine N-hydroxylase OS=Arabidopsis thaliana GN=CYP79F1 PE=1 SV=1	BH0579	92	3e-18	COG2124	Cytochrome P450	K12154	0	929	aly:ARALYDRAFT_889032	cytochrome P450, family 79, subfamily F, polypeptide 1 [EC:1.14.13.-]	GO:0019761//glucosinolate biosynthetic process;GO:0055114//oxidation-reduction process	GO:0016709//oxidoreductase activity, acting on paired donors, with incorporation or reduction of molecular oxygen, NADH or NADPH as one donor, and incorporation of one atom of oxygen;GO:0009055//electron carrier activity;GO:0020037//heme binding;GO:0019825//oxygen binding	GO:0005783//endoplasmic reticulum
Unigene16971_CKA	469	100	10.5409	gi|237682412|gb|ACR10255.1|	295	2e-79	cytochrome P450 79b3 [Brassica rapa subsp. pekinensis]	gi|237682411|gb|FJ376047.1|	757	0	3	Brassica rapa subsp. pekinensis cytochrome P450 79b3 (CYP79B3) mRNA, complete cds	sp|Q501D8|C79B3_ARATH	284	1e-77	Tryptophan N-monooxygenase 2 OS=Arabidopsis thaliana GN=CYP79B3 PE=1 SV=1	all1361	67.4	1e-11	COG2124	Cytochrome P450	K11813	3e-78	288	aly:ARALYDRAFT_481097	cytochrome P450, family 79, subfamily B, polypeptide 3 (tryptophan N-monooxygenase) [EC:1.14.13.125]	GO:0009611//response to wounding;GO:0006636//unsaturated fatty acid biosynthetic process;GO:0010112//regulation of systemic acquired resistance;GO:0019288//isopentenyl diphosphate biosynthetic process, mevalonate-independent pathway;GO:0002229//defense response to oomycetes;GO:0010120//camalexin biosynthetic process;GO:0006766//vitamin metabolic process;GO:0052544//defense response by callose dep…	GO:0020037//heme binding;GO:0009055//electron carrier activity;GO:0016705//oxidoreductase activity, acting on paired donors, with incorporation or reduction of molecular oxygen;GO:0004497//monooxygenase activity;GO:0019825//oxygen binding	GO:0009507//chloroplast
Unigene11153_CKA	314	43	6.77	gi|30696238|ref|NP_176122.2|	191	3e-48	cytochrome p450 79c2 [Arabidopsis thaliana] >gi|8979947|gb|AAF82261.1|AC008051_12 Strong similarity to N-hydroxylating multifunctional cytochrome P-450 (CYP79) from Sorghum bicolor gb|U32624 and contains a Cytochrome P450 PF|00067 domain [Arabidopsis thaliana] >gi|332195404|gb|AEE33525.1| cytochrome p450 79c2 [Arabidopsis thaliana]	gi|297837662|ref|XM_002886667.1|	353	6e-95	4	Arabidopsis lyrata subsp. lyrata CYP79C2, mRNA	sp|Q9FUY7|C79F2_ARATH	143	3e-35	Hexahomomethionine N-hydroxylase OS=Arabidopsis thaliana GN=CYP79F2 PE=1 SV=2	--	--	--	--	--	K12155	7e-35	143	ath:AT1G16400	cytochrome P450, family 79, subfamily F, polypeptide 2 [EC:1.14.13.-]	GO:0009617//response to bacterium;GO:0042430;GO:0019761//glucosinolate biosynthetic process;GO:0055114//oxidation-reduction process;GO:0065007//biological regulation;GO:0006952//defense response;GO:0019752//carboxylic acid metabolic process	GO:0020037//heme binding;GO:0009055//electron carrier activity;GO:0019825//oxygen binding;GO:0016709//oxidoreductase activity, acting on paired donors, with incorporation or reduction of molecular oxygen, NADH or NADPH as one donor, and incorporation of one atom of oxygen	GO:0005783//endoplasmic reticulum
Unigene11154_CKA	323	42	6.4283	gi|297837663|ref|XP_002886713.1|	141	4e-33	CYP79C2 [Arabidopsis lyrata subsp. lyrata] >gi|297332554|gb|EFH62972.1| CYP79C2 [Arabidopsis lyrata subsp. lyrata]	gi|297837662|ref|XM_002886667.1|	194	4e-47	5	Arabidopsis lyrata subsp. lyrata CYP79C2, mRNA	sp|Q9FUY7|C79F2_ARATH	101	1e-22	Hexahomomethionine N-hydroxylase OS=Arabidopsis thaliana GN=CYP79F2 PE=1 SV=2	--	--	--	--	--	K12154	1e-22	102	aly:ARALYDRAFT_889032	cytochrome P450, family 79, subfamily F, polypeptide 1 [EC:1.14.13.-]	GO:0019761//glucosinolate biosynthetic process;GO:0055114//oxidation-reduction process	GO:0016709//oxidoreductase activity, acting on paired donors, with incorporation or reduction of molecular oxygen, NADH or NADPH as one donor, and incorporation of one atom of oxygen;GO:0009055//electron carrier activity;GO:0020037//heme binding;GO:0019825//oxygen binding	GO:0005783//endoplasmic reticulum
Unigene11667_CKA	622	70	5.5636	gi|237682412|gb|ACR10255.1|	395.6	2e-109	cytochrome P450 79b3 [Brassica rapa subsp. pekinensis]	gi|237682411|gb|FJ376047.1|	1035	0	6	Brassica rapa subsp. pekinensis cytochrome P450 79b3 (CYP79B3) mRNA, complete cds	sp|Q501D8|C79B3_ARATH	367	4e-102	Tryptophan N-monooxygenase 2 OS=Arabidopsis thaliana GN=CYP79B3 PE=1 SV=1	--	--	--	--	--	K11813	3e-103	372	aly:ARALYDRAFT_481097	cytochrome P450, family 79, subfamily B, polypeptide 3 (tryptophan N-monooxygenase) [EC:1.14.13.125]	GO:0009611//response to wounding;GO:0006636//unsaturated fatty acid biosynthetic process;GO:0010112//regulation of systemic acquired resistance;GO:0019288//isopentenyl diphosphate biosynthetic process, mevalonate-independent pathway;GO:0002229//defense response to oomycetes;GO:0010120//camalexin biosynthetic process;GO:0006766//vitamin metabolic process;GO:0052544//defense response by callose dep…	GO:0020037//heme binding;GO:0009055//electron carrier activity;GO:0016705//oxidoreductase activity, acting on paired donors, with incorporation or reduction of molecular oxygen;GO:0004497//monooxygenase activity;GO:0019825//oxygen binding	GO:0009507//chloroplast
Unigene11403_CKA	299	31	5.1256	gi|297837663|ref|XP_002886713.1|	151.8	2e-36	CYP79C2 [Arabidopsis lyrata subsp. lyrata] >gi|297332554|gb|EFH62972.1| CYP79C2 [Arabidopsis lyrata subsp. lyrata]	gi|297837662|ref|XM_002886667.1|	232	1e-58	7	Arabidopsis lyrata subsp. lyrata CYP79C2, mRNA	sp|O81346|C79B2_ARATH	91.3	1e-19	Tryptophan N-monooxygenase 1 OS=Arabidopsis thaliana GN=CYP79B2 PE=1 SV=2	--	--	--	--	--	K11812	3e-19	91.3	aly:ARALYDRAFT_490780	cytochrome P450, family 79, subfamily B, polypeptide 2 (tryptophan N-monooxygenase) [EC:1.14.13.125]	GO:0002229//defense response to oomycetes;GO:0052544//defense response by callose deposition in cell wall;GO:0042742//defense response to bacterium;GO:0006569//tryptophan catabolic process;GO:0019761//glucosinolate biosynthetic process;GO:0009684//indoleacetic acid biosynthetic process;GO:0055114//oxidation-reduction process	GO:0020037//heme binding;GO:0009055//electron carrier activity;GO:0019825//oxygen binding;GO:0016709//oxidoreductase activity, acting on paired donors, with incorporation or reduction of molecular oxygen, NADH or NADPH as one donor, and incorporation of one atom of oxygen	GO:0005783//endoplasmic reticulum
CL6833.Contig1_CKA	469	48	5.0596	gi|4544456|gb|AAD22364.1|	296.2	1e-79	putative cytochrome P450 [Arabidopsis thaliana] >gi|20198148|gb|AAM15431.1| putative cytochrome P450 [Arabidopsis thaliana]	gi|237682411|gb|FJ376047.1|	702	0	8	Brassica rapa subsp. pekinensis cytochrome P450 79b3 (CYP79B3) mRNA, complete cds	sp|Q501D8|C79B3_ARATH	296	5e-81	Tryptophan N-monooxygenase 2 OS=Arabidopsis thaliana GN=CYP79B3 PE=1 SV=1	BH0579	61.6	5e-10	COG2124	Cytochrome P450	K11813	1e-80	296	ath:AT2G22330	cytochrome P450, family 79, subfamily B, polypeptide 3 (tryptophan N-monooxygenase) [EC:1.14.13.125]	GO:0009611//response to wounding;GO:0006636//unsaturated fatty acid biosynthetic process;GO:0010112//regulation of systemic acquired resistance;GO:0019288//isopentenyl diphosphate biosynthetic process, mevalonate-independent pathway;GO:0002229//defense response to oomycetes;GO:0010120//camalexin biosynthetic process;GO:0006766//vitamin metabolic process;GO:0052544//defense response by callose dep…	GO:0020037//heme binding;GO:0009055//electron carrier activity;GO:0019825//oxygen binding;GO:0016709//oxidoreductase activity, acting on paired donors, with incorporation or reduction of molecular oxygen, NADH or NADPH as one donor, and incorporation of one atom of oxygen	GO:0009507//chloroplast
Unigene11404_CKA	280	25	4.414	gi|30696238|ref|NP_176122.2|	156.4	1e-37	cytochrome p450 79c2 [Arabidopsis thaliana] >gi|8979947|gb|AAF82261.1|AC008051_12 Strong similarity to N-hydroxylating multifunctional cytochrome P-450 (CYP79) from Sorghum bicolor gb|U32624 and contains a Cytochrome P450 PF|00067 domain [Arabidopsis thaliana] >gi|332195404|gb|AEE33525.1| cytochrome p450 79c2 [Arabidopsis thaliana]	gi|332189094|gb|CP002684.1|	206	8e-51	9	Arabidopsis thaliana chromosome 1, complete sequence	sp|Q43135|C79A1_SORBI	78.6	8e-16	Tyrosine N-monooxygenase OS=Sorghum bicolor GN=CYP79A1 PE=1 SV=3	--	--	--	--	--	K12153	3e-16	81.3	gmx:100779934	cytochrome P450, family 79, subfamily A, polypeptide 2 (phenylalanine N-monooxygenase) [EC:1.14.13.124]	GO:0051707//response to other organism;GO:0019761//glucosinolate biosynthetic process;GO:0055114//oxidation-reduction process;GO:0006952//defense response	GO:0020037//heme binding;GO:0009055//electron carrier activity;GO:0019825//oxygen binding;GO:0016709//oxidoreductase activity, acting on paired donors, with incorporation or reduction of molecular oxygen, NADH or NADPH as one donor, and incorporation of one atom of oxygen	GO:0005783//endoplasmic reticulum
CL12503.Contig2_CKA	689	22	1.5785	gi|237682406|gb|ACR10252.1|	246.9	1e-64	cytochrome P450 79f1 [Brassica rapa subsp. pekinensis]	gi|171921112|gb|EU579455.1|	733	0	10	Brassica oleracea clone BAC B77C13, complete sequence	sp|Q949U1|C79F1_ARATH	213	6e-56	Dihomomethionine N-hydroxylase OS=Arabidopsis thaliana GN=CYP79F1 PE=1 SV=1	--	--	--	--	--	K12154	2e-55	213	ath:AT1G16410	cytochrome P450, family 79, subfamily F, polypeptide 1 [EC:1.14.13.-]	GO:0019761//glucosinolate biosynthetic process;GO:0055114//oxidation-reduction process	GO:0016709//oxidoreductase activity, acting on paired donors, with incorporation or reduction of molecular oxygen, NADH or NADPH as one donor, and incorporation of one atom of oxygen;GO:0009055//electron carrier activity;GO:0020037//heme binding;GO:0019825//oxygen binding	GO:0005783//endoplasmic reticulum
CYP83 family
CL6006.Contig1_CKA	1849	4878	130.424	gi|197090683|gb|ACH41742.1|	988.4	0	CYP83B1 [Brassica rapa subsp. rapa] >gi|197090687|gb|ACH41744.1| CYP83B1 [Brassica rapa subsp. rapa]	gi|290758034|gb|FJ372992.2|	2833	0	Brassica rapa subsp. chinensis CYP83B1 mRNA, complete cds	sp|O65782|C83B1_ARATH	976	0	Cytochrome P450 83B1 OS=Arabidopsis thaliana GN=CYP83B1 PE=1 SV=1	BH0579	124	7e-28	COG2124	Cytochrome P450	K11818	0	979	aly:ARALYDRAFT_913321	cytochrome P450, family 83, subfamily B, polypeptide 1 [EC:1.14.-.-]	GO:0009759//indole glucosinolate biosynthetic process;GO:0006098//pentose-phosphate shunt;GO:0000162//tryptophan biosynthetic process;GO:0006636//unsaturated fatty acid biosynthetic process;GO:0019252//starch biosynthetic process;GO:0010114//response to red light;GO:0019288//isopentenyl diphosphate biosynthetic process, mevalonate-independent pathway;GO:0006766//vitamin metabolic process;GO:00525…	GO:0020037//heme binding;GO:0009055//electron carrier activity;GO:0019825//oxygen binding;GO:0016709//oxidoreductase activity, acting on paired donors, with incorporation or reduction of molecular oxygen, NADH or NADPH as one donor, and incorporation of one atom of oxygen	GO:0005783//endoplasmic reticulum;GO:0005886//plasma membrane;GO:0005739//mitochondrion
CL6006.Contig2_CKA	1039	65	3.0928	gi|290758035|gb|ACJ06267.2|	416.8	2e-115	CYP83B1 [Brassica rapa subsp. chinensis]	gi|290758034|gb|FJ372992.2|	1237	0	Brassica rapa subsp. chinensis CYP83B1 mRNA, complete cds	sp|O65782|C83B1_ARATH	409	1e-114	Cytochrome P450 83B1 OS=Arabidopsis thaliana GN=CYP83B1 PE=1 SV=1	AGc2890	90.1	6e-18	COG2124	Cytochrome P450	K11818	3e-114	409	ath:AT4G31500	cytochrome P450, family 83, subfamily B, polypeptide 1 [EC:1.14.-.-]	GO:0009759//indole glucosinolate biosynthetic process;GO:0006098//pentose-phosphate shunt;GO:0000162//tryptophan biosynthetic process;GO:0006636//unsaturated fatty acid biosynthetic process;GO:0019252//starch biosynthetic process;GO:0010114//response to red light;GO:0019288//isopentenyl diphosphate biosynthetic process, mevalonate-independent pathway;GO:0006766//vitamin metabolic process;GO:00525…	GO:0020037//heme binding;GO:0009055//electron carrier activity;GO:0019825//oxygen binding;GO:0016709//oxidoreductase activity, acting on paired donors, with incorporation or reduction of molecular oxygen, NADH or NADPH as one donor, and incorporation of one atom of oxygen	GO:0005783//endoplasmic reticulum;GO:0005886//plasma membrane;GO:0005739//mitochondrion
Unigene6766_CKA
Unigene6767_CKA
C-S lyase SUPERROOT1 (SUR)
CL11551.Contig1_CKA	1492	979	32.4388	gi|312282527|dbj|BAJ34129.1|	668.7	0	unnamed protein product [Thellungiella halophila]	gi|199580043|gb|AC189358.2|	607	1e-170	Brassica rapa subsp. pekinensis clone KBrB044E18, complete sequence	sp|Q9SUR6|CORI3_ARATH	655	0	Cystine lyase CORI3 OS=Arabidopsis thaliana GN=CORI3 PE=1 SV=1	RSc1326	135	2e-31	COG0436	Aspartate/tyrosine/aromatic aminotransferase	K11819	3e-116	417	aly:ARALYDRAFT_480895	ROOTY/SUPERROOT1 [EC:4.4.1.-]	GO:0042218//1-aminocyclopropane-1-carboxylate biosynthetic process;GO:0006098//pentose-phosphate shunt;GO:0009611//response to wounding;GO:0006636//unsaturated fatty acid biosynthetic process;GO:0019252//starch biosynthetic process;GO:0019288//isopentenyl diphosphate biosynthetic process, mevalonate-independent pathway;GO:0006766//vitamin metabolic process;GO:0006546//glycine catabolic process;GO…	GO:0004069//L-aspartate:2-oxoglutarate aminotransferase activity;GO:0004021//L-alanine:2-oxoglutarate aminotransferase activity;GO:0004121//cystathionine beta-lyase activity;GO:0016847//1-aminocyclopropane-1-carboxylate synthase activity;GO:0050362//L-tryptophan:2-oxoglutarate aminotransferase activity;GO:0080108//S-alkylthiohydroximate lyase activity;GO:0030170//pyridoxal phosphate binding;GO:00…	GO:0048046//apoplast;GO:0016020//membrane;GO:0005773//vacuole
CL11551.Contig2_CKA	452	219	23.9528	gi|297803776|ref|XP_002869772.1|	236.5	8e-62	aminotransferase class I and II family protein [Arabidopsis lyrata subsp. lyrata] >gi|297315608|gb|EFH46031.1| aminotransferase class I and II family protein [Arabidopsis lyrata subsp. lyrata]	gi|297803775|ref|XM_002869726.1|	444	1e-122	Arabidopsis lyrata subsp. lyrata aminotransferase class I and II family protein, mRNA	sp|Q8VYP2|TAT4_ARATH	226	3e-60	Probable aminotransferase TAT4 OS=Arabidopsis thaliana GN=At4g23590 PE=2 SV=1	BS_aspB	59.3	2e-09	COG0436	Aspartate/tyrosine/aromatic aminotransferase	K11819	5e-33	137	aly:ARALYDRAFT_480895	ROOTY/SUPERROOT1 [EC:4.4.1.-]	GO:0042218//1-aminocyclopropane-1-carboxylate biosynthetic process;GO:0009072//aromatic amino acid family metabolic process;GO:0000096//sulfur amino acid metabolic process;GO:0009611//response to wounding;GO:0006636//unsaturated fatty acid biosynthetic process;GO:0019288//isopentenyl diphosphate biosynthetic process, mevalonate-independent pathway;GO:0006766//vitamin metabolic process;GO:0006546/…	GO:0004069//L-aspartate:2-oxoglutarate aminotransferase activity;GO:0004021//L-alanine:2-oxoglutarate aminotransferase activity;GO:0004121//cystathionine beta-lyase activity;GO:0016847//1-aminocyclopropane-1-carboxylate synthase activity;GO:0050362//L-tryptophan:2-oxoglutarate aminotransferase activity;GO:0030170//pyridoxal phosphate binding;GO:0004838//L-tyrosine:2-oxoglutarate aminotransferase …	GO:0048046//apoplast;GO:0005773//vacuole
CL7671.Contig1_CKA	350	192	27.1197	gi|297803240|ref|XP_002869504.1|	169.1	1e-41	transaminase [Arabidopsis lyrata subsp. lyrata] >gi|297315340|gb|EFH45763.1| transaminase [Arabidopsis lyrata subsp. lyrata]	gi|145323174|ref|NM_001036662.2|	313	6e-83	Arabidopsis thaliana Tyrosine transaminase family protein (AT4G28420) mRNA, complete cds	sp|Q67Y55|TAT1_ARATH	169	4e-43	Probable aminotransferase TAT1 OS=Arabidopsis thaliana GN=At4g28420 PE=2 SV=1	Cj0762c	47.4	6e-06	COG0436	Aspartate/tyrosine/aromatic aminotransferase	K11819	2e-39	158	aly:ARALYDRAFT_480895	ROOTY/SUPERROOT1 [EC:4.4.1.-]	GO:0042218//1-aminocyclopropane-1-carboxylate biosynthetic process;GO:0006098//pentose-phosphate shunt;GO:0006636//unsaturated fatty acid biosynthetic process;GO:0019252//starch biosynthetic process;GO:0019288//isopentenyl diphosphate biosynthetic process, mevalonate-independent pathway;GO:0006766//vitamin metabolic process;GO:0006546//glycine catabolic process;GO:0042742//defense response to bac…	GO:0016847//1-aminocyclopropane-1-carboxylate synthase activity;GO:0080108//S-alkylthiohydroximate lyase activity;GO:0030170//pyridoxal phosphate binding;GO:0008483//transaminase activity	GO:0016020//membrane
CL7671.Contig2_CKA	1443	620	21.2411	gi|297803240|ref|XP_002869504.1|	768.5	0	transaminase [Arabidopsis lyrata subsp. lyrata] >gi|297315340|gb|EFH45763.1| transaminase [Arabidopsis lyrata subsp. lyrata]	gi|297803239|ref|XM_002869458.1|	1124	0	Arabidopsis lyrata subsp. lyrata transaminase, mRNA	sp|Q67Y55|TAT1_ARATH	766	0	Probable aminotransferase TAT1 OS=Arabidopsis thaliana GN=At4g28420 PE=2 SV=1	NMB1473	152	1e-36	COG0436	Aspartate/tyrosine/aromatic aminotransferase	K11819	0	678	aly:ARALYDRAFT_480895	ROOTY/SUPERROOT1 [EC:4.4.1.-]	GO:0042218//1-aminocyclopropane-1-carboxylate biosynthetic process;GO:0006098//pentose-phosphate shunt;GO:0006636//unsaturated fatty acid biosynthetic process;GO:0019252//starch biosynthetic process;GO:0019288//isopentenyl diphosphate biosynthetic process, mevalonate-independent pathway;GO:0006766//vitamin metabolic process;GO:0006546//glycine catabolic process;GO:0042742//defense response to bac…	GO:0016847//1-aminocyclopropane-1-carboxylate synthase activity;GO:0080108//S-alkylthiohydroximate lyase activity;GO:0030170//pyridoxal phosphate binding;GO:0008483//transaminase activity	GO:0016020//membrane
Unigene10946_CKA	581	12	1.0211	gi|297836312|ref|XP_002886038.1|	148.7	4e-35	hypothetical protein ARALYDRAFT_480527 [Arabidopsis lyrata subsp. lyrata] >gi|297331878|gb|EFH62297.1| hypothetical protein ARALYDRAFT_480527 [Arabidopsis lyrata subsp. lyrata]	gi|330250293|gb|CP002685.1|	198	4e-48	Arabidopsis thaliana chromosome 2, complete sequence	sp|Q9SIV0|SUR1_ARATH	118	2e-27	S-alkyl-thiohydroximate lyase SUR1 OS=Arabidopsis thaliana GN=SUR1 PE=1 SV=1	--	--	--	--	--	K11819	5e-27	118	aly:ARALYDRAFT_480895	ROOTY/SUPERROOT1 [EC:4.4.1.-]	GO:0042218//1-aminocyclopropane-1-carboxylate biosynthetic process;GO:0006098//pentose-phosphate shunt;GO:0006636//unsaturated fatty acid biosynthetic process;GO:0019252//starch biosynthetic process;GO:0019288//isopentenyl diphosphate biosynthetic process, mevalonate-independent pathway;GO:0006766//vitamin metabolic process;GO:0006546//glycine catabolic process;GO:0042742//defense response to bac…	GO:0016847//1-aminocyclopropane-1-carboxylate synthase activity;GO:0080108//S-alkylthiohydroximate lyase activity;GO:0030170//pyridoxal phosphate binding;GO:0008483//transaminase activity	GO:0016020//membrane
Unigene10947_CKA	366	15	2.0261	gi|237682422|gb|ACR10260.1|	121.3	3e-27	C-S lyase 1 [Brassica rapa subsp. pekinensis]	gi|199580265|gb|AC189570.2|	168	2e-39	Brassica rapa subsp. pekinensis clone KBrH009P18, complete sequence	sp|Q9SIV0|SUR1_ARATH	118	7e-28	S-alkyl-thiohydroximate lyase SUR1 OS=Arabidopsis thaliana GN=SUR1 PE=1 SV=1	--	--	--	--	--	K11819	2e-27	118	aly:ARALYDRAFT_480895	ROOTY/SUPERROOT1 [EC:4.4.1.-]	GO:0042218//1-aminocyclopropane-1-carboxylate biosynthetic process;GO:0006098//pentose-phosphate shunt;GO:0009611//response to wounding;GO:0009620//response to fungus;GO:0009867//jasmonic acid mediated signaling pathway;GO:0009697//salicylic acid biosynthetic process;GO:0006636//unsaturated fatty acid biosynthetic process;GO:0009414//response to water deprivation;GO:0019252//starch biosynthetic p…	GO:0016847//1-aminocyclopropane-1-carboxylate synthase activity;GO:0080108//S-alkylthiohydroximate lyase activity;GO:0030170//pyridoxal phosphate binding;GO:0008483//transaminase activity	GO:0016020//membrane
Unigene13824_CKA	222	13	2.895	gi|297825505|ref|XP_002880635.1|	127.9	4e-29	hypothetical protein ARALYDRAFT_481345 [Arabidopsis lyrata subsp. lyrata] >gi|297326474|gb|EFH56894.1| hypothetical protein ARALYDRAFT_481345 [Arabidopsis lyrata subsp. lyrata]	gi|330250293|gb|CP002685.1|	107	4e-21	Arabidopsis thaliana chromosome 2, complete sequence	sp|Q9SK47|TAT3_ARATH	127	1e-30	Probable aminotransferase TAT3 OS=Arabidopsis thaliana GN=TAT3 PE=2 SV=1	--	--	--	--	--	K11819	1e-23	106	aly:ARALYDRAFT_480895	ROOTY/SUPERROOT1 [EC:4.4.1.-]	GO:0042218//1-aminocyclopropane-1-carboxylate biosynthetic process;GO:0006098//pentose-phosphate shunt;GO:0009611//response to wounding;GO:0009620//response to fungus;GO:0009867//jasmonic acid mediated signaling pathway;GO:0009697//salicylic acid biosynthetic process;GO:0006636//unsaturated fatty acid biosynthetic process;GO:0009414//response to water deprivation;GO:0019252//starch biosynthetic p…	GO:0016847//1-aminocyclopropane-1-carboxylate synthase activity;GO:0080108//S-alkylthiohydroximate lyase activity;GO:0030170//pyridoxal phosphate binding;GO:0004838//L-tyrosine:2-oxoglutarate aminotransferase activity	GO:0016020//membrane
Unigene15104_CKA	1836	45	1.2117	gi|197090709|gb|ACH41755.1|	295.4	0	SUR1 [Brassica rapa subsp. rapa] >gi|197090715|gb|ACH41758.1| SUR1 [Brassica rapa subsp. rapa] >gi|197090719|gb|ACH41760.1| SUR1 [Brassica rapa subsp. chinensis]	gi|197090714|gb|EF611275.1|	1392	0	Brassica rapa subsp. rapa cultivar Tops Rapa 60 Giorni SUR1 mRNA, complete cds	sp|Q9SIV0|SUR1_ARATH	561	0	S-alkyl-thiohydroximate lyase SUR1 OS=Arabidopsis thaliana GN=SUR1 PE=1 SV=1	NMB1473	131	4e-30	COG0436	Aspartate/tyrosine/aromatic aminotransferase	K11819	0	565	aly:ARALYDRAFT_480895	ROOTY/SUPERROOT1 [EC:4.4.1.-]	GO:0042218//1-aminocyclopropane-1-carboxylate biosynthetic process;GO:0006098//pentose-phosphate shunt;GO:0006636//unsaturated fatty acid biosynthetic process;GO:0019252//starch biosynthetic process;GO:0019288//isopentenyl diphosphate biosynthetic process, mevalonate-independent pathway;GO:0006766//vitamin metabolic process;GO:0006546//glycine catabolic process;GO:0042742//defense response to bac…	GO:0016847//1-aminocyclopropane-1-carboxylate synthase activity;GO:0080108//S-alkylthiohydroximate lyase activity;GO:0030170//pyridoxal phosphate binding;GO:0008483//transaminase activity	GO:0016020//membrane
Unigene15105_CKA	1766	202	5.6547	gi|197090709|gb|ACH41755.1|	894.4	0	SUR1 [Brassica rapa subsp. rapa] >gi|197090715|gb|ACH41758.1| SUR1 [Brassica rapa subsp. rapa] >gi|197090719|gb|ACH41760.1| SUR1 [Brassica rapa subsp. chinensis]	gi|237682421|gb|FJ376052.1|	2177	0	Brassica rapa subsp. pekinensis C-S lyase 1 (C-S) mRNA, complete cds	sp|Q9SIV0|SUR1_ARATH	837	0	S-alkyl-thiohydroximate lyase SUR1 OS=Arabidopsis thaliana GN=SUR1 PE=1 SV=1	NMB1473	150	7e-36	COG0436	Aspartate/tyrosine/aromatic aminotransferase	K11819	0	840	aly:ARALYDRAFT_480895	ROOTY/SUPERROOT1 [EC:4.4.1.-]	GO:0042218//1-aminocyclopropane-1-carboxylate biosynthetic process;GO:0006098//pentose-phosphate shunt;GO:0006636//unsaturated fatty acid biosynthetic process;GO:0019252//starch biosynthetic process;GO:0019288//isopentenyl diphosphate biosynthetic process, mevalonate-independent pathway;GO:0006766//vitamin metabolic process;GO:0006546//glycine catabolic process;GO:0042742//defense response to bac…	GO:0016847//1-aminocyclopropane-1-carboxylate synthase activity;GO:0080108//S-alkylthiohydroximate lyase activity;GO:0030170//pyridoxal phosphate binding;GO:0008483//transaminase activity	GO:0016020//membrane
Unigene15106_CKA	585	26	2.1972	gi|237682422|gb|ACR10260.1|	156.4	2e-37	C-S lyase 1 [Brassica rapa subsp. pekinensis]	gi|237682421|gb|FJ376052.1|	428	1e-117	Brassica rapa subsp. pekinensis C-S lyase 1 (C-S) mRNA, complete cds	sp|Q9SIV0|SUR1_ARATH	151	2e-37	S-alkyl-thiohydroximate lyase SUR1 OS=Arabidopsis thaliana GN=SUR1 PE=1 SV=1	--	--	--	--	--	K11819	6e-37	151	ath:AT2G20610	ROOTY/SUPERROOT1 [EC:4.4.1.-]	GO:0042218//1-aminocyclopropane-1-carboxylate biosynthetic process;GO:0006098//pentose-phosphate shunt;GO:0006636//unsaturated fatty acid biosynthetic process;GO:0019252//starch biosynthetic process;GO:0019288//isopentenyl diphosphate biosynthetic process, mevalonate-independent pathway;GO:0006766//vitamin metabolic process;GO:0006546//glycine catabolic process;GO:0006826//iron ion transport;GO:0…	GO:0016847//1-aminocyclopropane-1-carboxylate synthase activity;GO:0033855;GO:0080108//S-alkylthiohydroximate lyase activity;GO:0030170//pyridoxal phosphate binding	GO:0009536//plastid;GO:0016020//membrane
Unigene21790_CKA	620	206	16.4258	gi|186701241|gb|ACC91267.1|	360.5	9e-99	aminotransferase [Capsella rubella]	gi|297803775|ref|XM_002869726.1|	575	1e-161	Arabidopsis lyrata subsp. lyrata aminotransferase class I and II family protein, mRNA	sp|Q8VYP2|TAT4_ARATH	358	2e-99	Probable aminotransferase TAT4 OS=Arabidopsis thaliana GN=At4g23590 PE=2 SV=1	PH1322	94.7	1e-19	COG0436	Aspartate/tyrosine/aromatic aminotransferase	K11819	2e-67	253	aly:ARALYDRAFT_480895	ROOTY/SUPERROOT1 [EC:4.4.1.-]	GO:0042218//1-aminocyclopropane-1-carboxylate biosynthetic process;GO:0009072//aromatic amino acid family metabolic process;GO:0000096//sulfur amino acid metabolic process;GO:0009611//response to wounding;GO:0006636//unsaturated fatty acid biosynthetic process;GO:0019288//isopentenyl diphosphate biosynthetic process, mevalonate-independent pathway;GO:0006766//vitamin metabolic process;GO:0006546/…	GO:0004069//L-aspartate:2-oxoglutarate aminotransferase activity;GO:0004021//L-alanine:2-oxoglutarate aminotransferase activity;GO:0004121//cystathionine beta-lyase activity;GO:0016847//1-aminocyclopropane-1-carboxylate synthase activity;GO:0050362//L-tryptophan:2-oxoglutarate aminotransferase activity;GO:0030170//pyridoxal phosphate binding;GO:0004838//L-tyrosine:2-oxoglutarate aminotransferase …	GO:0048046//apoplast;GO:0005773//vacuole
Unigene34067_CKA	266	9	1.6727	gi|297825505|ref|XP_002880635.1|	109	2e-23	hypothetical protein ARALYDRAFT_481345 [Arabidopsis lyrata subsp. lyrata] >gi|297326474|gb|EFH56894.1| hypothetical protein ARALYDRAFT_481345 [Arabidopsis lyrata subsp. lyrata]	gi|330250293|gb|CP002685.1|	93.7	8e-17	Arabidopsis thaliana chromosome 2, complete sequence	sp|Q9SK47|TAT3_ARATH	108	5e-25	Probable aminotransferase TAT3 OS=Arabidopsis thaliana GN=TAT3 PE=2 SV=1	--	--	--	--	--	K11819	6e-07	50.4	aly:ARALYDRAFT_480895	ROOTY/SUPERROOT1 [EC:4.4.1.-]	GO:0009620//response to fungus;GO:0009414//response to water deprivation;GO:0009867//jasmonic acid mediated signaling pathway;GO:0009611//response to wounding;GO:0009695//jasmonic acid biosynthetic process;GO:0042538//hyperosmotic salinity response;GO:0009627//systemic acquired resistance;GO:0006520//cellular amino acid metabolic process;GO:0009733//response to auxin stimulus;GO:0009738//abscisic…	GO:0004838//L-tyrosine:2-oxoglutarate aminotransferase activity;GO:0030170//pyridoxal phosphate binding	-
UGT74 family
CL129.Contig1_CKA	224	20	4.414	gi|15224368|ref|NP_181910.1|	126.7	9e-29	UDP-glucosyltransferase 74F2 [Arabidopsis thaliana] >gi|75277344|sp|O22822.1|U74F2_ARATH RecName: Full=UDP-glycosyltransferase 74F2; AltName: Full=AtSGT1; AltName: Full=Salicylic acid glucosyltransferase 1 >gi|33942051|gb|AAQ55278.1| At2g43820 [Arabidopsis thaliana] >gi|89276712|gb|ABD66577.1| pathogen-inducible salicylic acid glucosyltransferase [Arabidopsis thaliana] >gi|330255237|gb|AEC10331.1…	gi|330250293|gb|CP002685.1|	252	1e-64	Arabidopsis thaliana chromosome 2, complete sequence	sp|O22822|U74F2_ARATH	126	2e-30	UDP-glycosyltransferase 74F2 OS=Arabidopsis thaliana GN=UGT74F2 PE=1 SV=1	--	--	--	--	--	K13691	7e-30	126	ath:AT2G43820	pathogen-inducible salicylic acid glucosyltransferase [EC:2.4.1.-]	GO:0046482//para-aminobenzoic acid metabolic process;GO:0018874//benzoate metabolic process;GO:0015706//nitrate transport;GO:0010167//response to nitrate;GO:0009696//salicylic acid metabolic process	GO:0052641//benzoic acid glucosyltransferase activity;GO:0080046//quercetin 4'-O-glucosyltransferase activity;GO:0052640//salicylic acid glucosyltransferase (glucoside-forming) activity;GO:0080002//UDP-glucose:4-aminobenzoate acylglucosyltransferase activity;GO:0080044//quercetin 7-O-glucosyltransferase activity;GO:0047215//indole-3-acetate beta-glucosyltransferase activity;GO:0052639//salicylic …	-
CL129.Contig2_CKA	300	12	1.9775	gi|45535347|emb|CAF04385.1|	165.6	1e-40	glycosyltransferase [Arabidopsis lyrata subsp. petraea] >gi|45535371|emb|CAF04401.1| glycosyltransferase [Arabidopsis halleri]	gi|89276711|gb|DQ407524.1|	240	6e-61	Arabidopsis thaliana pathogen-inducible salicylic acid glucosyltransferase (SGT1) mRNA, complete cds	sp|O22822|U74F2_ARATH	161	7e-41	UDP-glycosyltransferase 74F2 OS=Arabidopsis thaliana GN=UGT74F2 PE=1 SV=1	--	--	--	--	--	K13691	2e-40	161	ath:AT2G43820	pathogen-inducible salicylic acid glucosyltransferase [EC:2.4.1.-]	GO:0046482//para-aminobenzoic acid metabolic process;GO:0018874//benzoate metabolic process;GO:0015706//nitrate transport;GO:0010167//response to nitrate;GO:0009696//salicylic acid metabolic process	GO:0052641//benzoic acid glucosyltransferase activity;GO:0080046//quercetin 4'-O-glucosyltransferase activity;GO:0052640//salicylic acid glucosyltransferase (glucoside-forming) activity;GO:0080002//UDP-glucose:4-aminobenzoate acylglucosyltransferase activity;GO:0080044//quercetin 7-O-glucosyltransferase activity;GO:0052639//salicylic acid glucosyltransferase (ester-forming) activity	-
CL129.Contig3_CKA	276	5	0.8956	gi|297824377|ref|XP_002880071.1|	107.1	7e-23	UDP-glucoronosyl/UDP-glucosyl transferase family protein [Arabidopsis lyrata subsp. lyrata] >gi|297325910|gb|EFH56330.1| UDP-glucoronosyl/UDP-glucosyl transferase family protein [Arabidopsis lyrata subsp. lyrata]	gi|330250293|gb|CP002685.1|	170	4e-40	Arabidopsis thaliana chromosome 2, complete sequence	sp|O22820|U74F1_ARATH	106	3e-24	UDP-glycosyltransferase 74F1 OS=Arabidopsis thaliana GN=UGT74F1 PE=1 SV=1	--	--	--	--	--	K13691	6e-24	107	aly:ARALYDRAFT_483500	pathogen-inducible salicylic acid glucosyltransferase [EC:2.4.1.-]	GO:0046482//para-aminobenzoic acid metabolic process;GO:0018874//benzoate metabolic process;GO:0015706//nitrate transport;GO:0010167//response to nitrate;GO:0009696//salicylic acid metabolic process	GO:0052641//benzoic acid glucosyltransferase activity;GO:0080046//quercetin 4'-O-glucosyltransferase activity;GO:0052640//salicylic acid glucosyltransferase (glucoside-forming) activity;GO:0080002//UDP-glucose:4-aminobenzoate acylglucosyltransferase activity;GO:0080044//quercetin 7-O-glucosyltransferase activity;GO:0052639//salicylic acid glucosyltransferase (ester-forming) activity	-
CL129.Contig4_CKA	1478	1813	60.6422	gi|15224368|ref|NP_181910.1|	776.9	0	UDP-glucosyltransferase 74F2 [Arabidopsis thaliana] >gi|75277344|sp|O22822.1|U74F2_ARATH RecName: Full=UDP-glycosyltransferase 74F2; AltName: Full=AtSGT1; AltName: Full=Salicylic acid glucosyltransferase 1 >gi|33942051|gb|AAQ55278.1| At2g43820 [Arabidopsis thaliana] >gi|89276712|gb|ABD66577.1| pathogen-inducible salicylic acid glucosyltransferase [Arabidopsis thaliana] >gi|330255237|gb|AEC10331.1…	gi|297824374|ref|XM_002880024.1|	1451	0	Arabidopsis lyrata subsp. lyrata UDP-glucosyltransferase 74F2 (GT), mRNA	sp|O22822|U74F2_ARATH	776	0	UDP-glycosyltransferase 74F2 OS=Arabidopsis thaliana GN=UGT74F2 PE=1 SV=1	BS_ydhE	60.1	1e-08	COG1819	Glycosyl transferases, related to UDP-glucuronosyltransferase	K13691	0	776	ath:AT2G43820	pathogen-inducible salicylic acid glucosyltransferase [EC:2.4.1.-]	GO:0046482//para-aminobenzoic acid metabolic process;GO:0018874//benzoate metabolic process;GO:0015706//nitrate transport;GO:0010167//response to nitrate;GO:0009696//salicylic acid metabolic process	GO:0052641//benzoic acid glucosyltransferase activity;GO:0080046//quercetin 4'-O-glucosyltransferase activity;GO:0052640//salicylic acid glucosyltransferase (glucoside-forming) activity;GO:0080002//UDP-glucose:4-aminobenzoate acylglucosyltransferase activity;GO:0080044//quercetin 7-O-glucosyltransferase activity;GO:0052639//salicylic acid glucosyltransferase (ester-forming) activity	-
CL129.Contig5_CKA	232	8	1.7047	gi|297824377|ref|XP_002880071.1|	107.5	5e-23	UDP-glucoronosyl/UDP-glucosyl transferase family protein [Arabidopsis lyrata subsp. lyrata] >gi|297325910|gb|EFH56330.1| UDP-glucoronosyl/UDP-glucosyl transferase family protein [Arabidopsis lyrata subsp. lyrata]	gi|330250293|gb|CP002685.1|	155	2e-35	Arabidopsis thaliana chromosome 2, complete sequence	sp|O22820|U74F1_ARATH	105	5e-24	UDP-glycosyltransferase 74F1 OS=Arabidopsis thaliana GN=UGT74F1 PE=1 SV=1	--	--	--	--	--	K13691	4e-24	107	aly:ARALYDRAFT_483500	pathogen-inducible salicylic acid glucosyltransferase [EC:2.4.1.-]	GO:0046482//para-aminobenzoic acid metabolic process;GO:0018874//benzoate metabolic process;GO:0015706//nitrate transport;GO:0010167//response to nitrate;GO:0009696//salicylic acid metabolic process	GO:0052641//benzoic acid glucosyltransferase activity;GO:0080046//quercetin 4'-O-glucosyltransferase activity;GO:0052640//salicylic acid glucosyltransferase (glucoside-forming) activity;GO:0080002//UDP-glucose:4-aminobenzoate acylglucosyltransferase activity;GO:0080044//quercetin 7-O-glucosyltransferase activity;GO:0052639//salicylic acid glucosyltransferase (ester-forming) activity	-
CL8250.Contig1_CKA	284	0	0	gi|15224368|ref|NP_181910.1|	95.9	1e-19	UDP-glucosyltransferase 74F2 [Arabidopsis thaliana] >gi|75277344|sp|O22822.1|U74F2_ARATH RecName: Full=UDP-glycosyltransferase 74F2; AltName: Full=AtSGT1; AltName: Full=Salicylic acid glucosyltransferase 1 >gi|33942051|gb|AAQ55278.1| At2g43820 [Arabidopsis thaliana] >gi|89276712|gb|ABD66577.1| pathogen-inducible salicylic acid glucosyltransferase [Arabidopsis thaliana] >gi|330255237|gb|AEC10331.1…	gi|297824374|ref|XM_002880024.1|	186	7e-45	Arabidopsis lyrata subsp. lyrata UDP-glucosyltransferase 74F2 (GT), mRNA	sp|O22822|U74F2_ARATH	95.9	5e-21	UDP-glycosyltransferase 74F2 OS=Arabidopsis thaliana GN=UGT74F2 PE=1 SV=1	--	--	--	--	--	K13691	1e-20	95.9	ath:AT2G43820	pathogen-inducible salicylic acid glucosyltransferase [EC:2.4.1.-]	GO:0015706//nitrate transport;GO:0018874//benzoate metabolic process;GO:0009696//salicylic acid metabolic process;GO:0010167//response to nitrate;GO:0046482//para-aminobenzoic acid metabolic process	GO:0080002//UDP-glucose:4-aminobenzoate acylglucosyltransferase activity;GO:0080044//quercetin 7-O-glucosyltransferase activity;GO:0052639//salicylic acid glucosyltransferase (ester-forming) activity;GO:0052640//salicylic acid glucosyltransferase (glucoside-forming) activity;GO:0052641//benzoic acid glucosyltransferase activity;GO:0080046//quercetin 4'-O-glucosyltransferase activity	-
CL8250.Contig2_CKA	247	4	0.8006	gi|15224368|ref|NP_181910.1|	95.9	1e-19	UDP-glucosyltransferase 74F2 [Arabidopsis thaliana] >gi|75277344|sp|O22822.1|U74F2_ARATH RecName: Full=UDP-glycosyltransferase 74F2; AltName: Full=AtSGT1; AltName: Full=Salicylic acid glucosyltransferase 1 >gi|33942051|gb|AAQ55278.1| At2g43820 [Arabidopsis thaliana] >gi|89276712|gb|ABD66577.1| pathogen-inducible salicylic acid glucosyltransferase [Arabidopsis thaliana] >gi|330255237|gb|AEC10331.1…	gi|297824374|ref|XM_002880024.1|	186	6e-45	Arabidopsis lyrata subsp. lyrata UDP-glucosyltransferase 74F2 (GT), mRNA	sp|O22822|U74F2_ARATH	95.9	5e-21	UDP-glycosyltransferase 74F2 OS=Arabidopsis thaliana GN=UGT74F2 PE=1 SV=1	--	--	--	--	--	K13691	1e-20	95.9	ath:AT2G43820	pathogen-inducible salicylic acid glucosyltransferase [EC:2.4.1.-]	GO:0015706//nitrate transport;GO:0018874//benzoate metabolic process;GO:0009696//salicylic acid metabolic process;GO:0010167//response to nitrate;GO:0046482//para-aminobenzoic acid metabolic process	GO:0080002//UDP-glucose:4-aminobenzoate acylglucosyltransferase activity;GO:0080044//quercetin 7-O-glucosyltransferase activity;GO:0052639//salicylic acid glucosyltransferase (ester-forming) activity;GO:0052640//salicylic acid glucosyltransferase (glucoside-forming) activity;GO:0052641//benzoic acid glucosyltransferase activity;GO:0080046//quercetin 4'-O-glucosyltransferase activity	-
CL9198.Contig1_CKA	699	103	7.2847	gi|15225138|ref|NP_180738.1|	377.9	6e-104	UDP-glucosyl transferase 74c1-like protein [Arabidopsis thaliana] >gi|75313532|sp|Q9SKC1.1|U74C1_ARATH RecName: Full=UDP-glycosyltransferase 74C1 >gi|330253490|gb|AEC08584.1| UDP-glucosyl transferase 74c1-like protein [Arabidopsis thaliana]	gi|237682427|gb|FJ376055.1|	1021	0	Brassica rapa subsp. pekinensis BrUGT74C1-1 (UGT74C1-1) mRNA, complete sequence	sp|Q9SKC1|U74C1_ARATH	377	2e-105	UDP-glycosyltransferase 74C1 OS=Arabidopsis thaliana GN=UGT74C1 PE=2 SV=1	--	--	--	--	--	K13691	2e-37	153	rcu:RCOM_0101360	pathogen-inducible salicylic acid glucosyltransferase [EC:2.4.1.-]	GO:0071215//cellular response to abscisic acid stimulus;GO:0070301//cellular response to hydrogen peroxide;GO:0010016//shoot morphogenesis;GO:0071475//cellular hyperosmotic salinity response;GO:0042631//cellular response to water deprivation;GO:0010583//response to cyclopentenone;GO:0019761//glucosinolate biosynthetic process;GO:0009407//toxin catabolic process;GO:0080024//indolebutyric acid meta…	GO:0052638//indole-3-butyrate beta-glucosyltransferase activity	-
Unigene11552_CKA	865	184	10.5161	gi|237682429|gb|ACR10263.1|	367.5	1e-100	UDP-glucosyl transferase 74c1 [Brassica rapa subsp. pekinensis]	gi|237682427|gb|FJ376055.1|	912	0	Brassica rapa subsp. pekinensis BrUGT74C1-1 (UGT74C1-1) mRNA, complete sequence	sp|Q9SKC1|U74C1_ARATH	359	1e-99	UDP-glycosyltransferase 74C1 OS=Arabidopsis thaliana GN=UGT74C1 PE=2 SV=1	BS_yjiC	54.7	2e-07	COG1819	Glycosyl transferases, related to UDP-glucuronosyltransferase	K13691	2e-68	257	vvi:100242294	pathogen-inducible salicylic acid glucosyltransferase [EC:2.4.1.-]	GO:0071215//cellular response to abscisic acid stimulus;GO:0032787//monocarboxylic acid metabolic process;GO:0070301//cellular response to hydrogen peroxide;GO:0010016//shoot morphogenesis;GO:0071475//cellular hyperosmotic salinity response;GO:0042631//cellular response to water deprivation;GO:0010583//response to cyclopentenone;GO:0006725//cellular aromatic compound metabolic process;GO:0019761/…	GO:0010294//abscisic acid glucosyltransferase activity;GO:0052638//indole-3-butyrate beta-glucosyltransferase activity	-
Unigene16674_CKA	511	56	5.4177	gi|297824377|ref|XP_002880071.1|	268.5	2e-71	UDP-glucoronosyl/UDP-glucosyl transferase family protein [Arabidopsis lyrata subsp. lyrata] >gi|297325910|gb|EFH56330.1| UDP-glucoronosyl/UDP-glucosyl transferase family protein [Arabidopsis lyrata subsp. lyrata]	gi|297824376|ref|XM_002880025.1|	547	1e-153	Arabidopsis lyrata subsp. lyrata UDP-glucoronosyl/UDP-glucosyl transferase family protein, mRNA	sp|O22820|U74F1_ARATH	264	2e-71	UDP-glycosyltransferase 74F1 OS=Arabidopsis thaliana GN=UGT74F1 PE=1 SV=1	--	--	--	--	--	K13691	3e-72	268	aly:ARALYDRAFT_483500	pathogen-inducible salicylic acid glucosyltransferase [EC:2.4.1.-]	GO:0046482//para-aminobenzoic acid metabolic process;GO:0018874//benzoate metabolic process;GO:0015706//nitrate transport;GO:0010167//response to nitrate;GO:0009696//salicylic acid metabolic process	GO:0052641//benzoic acid glucosyltransferase activity;GO:0080046//quercetin 4'-O-glucosyltransferase activity;GO:0052640//salicylic acid glucosyltransferase (glucoside-forming) activity;GO:0080002//UDP-glucose:4-aminobenzoate acylglucosyltransferase activity;GO:0080044//quercetin 7-O-glucosyltransferase activity;GO:0052639//salicylic acid glucosyltransferase (ester-forming) activity	-
Unigene25120_CKA	1761	886	24.8729	gi|15824451|gb|AAL09350.1|	874	0	thiohydroximate S-glucosyltransferase [Brassica napus]	gi|237682425|gb|FJ376054.1|	2028	0	Brassica rapa subsp. pekinensis UDP-glucosyl transferase 74b1 (UGT74B1-1) mRNA, complete cds	sp|O48676|U74B1_ARATH	785	0	UDP-glycosyltransferase 74B1 OS=Arabidopsis thaliana GN=UGT74B1 PE=1 SV=1	Rv3876	62.8	2e-09	COG0455	ATPases involved in chromosome partitioning	K11820	0	789	aly:ARALYDRAFT_889955	N-hydroxythioamide S-beta-glucosyltransferase [EC:2.4.1.195]	GO:0009684//indoleacetic acid biosynthetic process;GO:0048767//root hair elongation;GO:0042742//defense response to bacterium;GO:0052544//defense response by callose deposition in cell wall;GO:0006569//tryptophan catabolic process;GO:0019761//glucosinolate biosynthetic process	GO:0047251//thiohydroximate beta-D-glucosyltransferase activity	-
Unigene29956_CKA	1284	948	36.5002	gi|15221233|ref|NP_172059.1|	776.9	0	Uridine diphosphate glycosyltransferase 74E2 [Arabidopsis thaliana] >gi|75314101|sp|Q9SYK9.1|U74E2_ARATH RecName: Full=UDP-glycosyltransferase 74E2 >gi|4836925|gb|AAD30627.1|AC007153_19 Similar to indole-3-acetate beta-glucosyltransferase [Arabidopsis thaliana] >gi|63003804|gb|AAY25431.1| At1g05680 [Arabidopsis thaliana] >gi|115646805|gb|ABJ17124.1| At1g05680 [Arabidopsis thaliana] >gi|332189755|…	gi|297848853|ref|XM_002892262.1|	1417	0	Arabidopsis lyrata subsp. lyrata UDP-glucoronosyl/UDP-glucosyl transferase family protein, mRNA	sp|Q9SYK9|U74E2_ARATH	776	0	UDP-glycosyltransferase 74E2 OS=Arabidopsis thaliana GN=UGT74E2 PE=1 SV=1	BS_ydhE	51.2	4e-06	COG1819	Glycosyl transferases, related to UDP-glucuronosyltransferase	K13691	1e-116	417	pop:POPTR_810275	pathogen-inducible salicylic acid glucosyltransferase [EC:2.4.1.-]	GO:0071215//cellular response to abscisic acid stimulus;GO:0070301//cellular response to hydrogen peroxide;GO:0010016//shoot morphogenesis;GO:0071475//cellular hyperosmotic salinity response;GO:0042631//cellular response to water deprivation;GO:0010583//response to cyclopentenone;GO:0019761//glucosinolate biosynthetic process;GO:0009407//toxin catabolic process;GO:0080024//indolebutyric acid meta…	GO:0010294//abscisic acid glucosyltransferase activity;GO:0052638//indole-3-butyrate beta-glucosyltransferase activity	-
Unigene31223_CKA	220	36	8.0897	gi|297824375|ref|XP_002880070.1|	129.8	1e-29	UDP-glucosyltransferase 74F2 [Arabidopsis lyrata subsp. lyrata] >gi|297325909|gb|EFH56329.1| UDP-glucosyltransferase 74F2 [Arabidopsis lyrata subsp. lyrata]	gi|297824374|ref|XM_002880024.1|	254	3e-65	Arabidopsis lyrata subsp. lyrata UDP-glucosyltransferase 74F2 (GT), mRNA	sp|O22822|U74F2_ARATH	125	5e-30	UDP-glycosyltransferase 74F2 OS=Arabidopsis thaliana GN=UGT74F2 PE=1 SV=1	--	--	--	--	--	K13691	8e-31	129	aly:ARALYDRAFT_483498	pathogen-inducible salicylic acid glucosyltransferase [EC:2.4.1.-]	GO:0046482//para-aminobenzoic acid metabolic process;GO:0018874//benzoate metabolic process;GO:0015706//nitrate transport;GO:0010167//response to nitrate;GO:0009696//salicylic acid metabolic process	GO:0052641//benzoic acid glucosyltransferase activity;GO:0080002//UDP-glucose:4-aminobenzoate acylglucosyltransferase activity;GO:0052640//salicylic acid glucosyltransferase (glucoside-forming) activity;GO:0052639//salicylic acid glucosyltransferase (ester-forming) activity	-
Desulfoglucosinolate sulfotransferase(SOT)
CL4417.Contig1_CKA	621	241	19.1857	gi|237682440|gb|ACR10268.1|	303.1	1e-81	sulfotransferase 5b [Brassica rapa subsp. pekinensis]	gi|237682439|gb|FJ376062.1|	541	1e-151	Brassica rapa subsp. pekinensis sulfotransferase 5b (ST5b-3) gene, complete cds	sp|Q9C9C9|SOT18_ARATH	287	4e-78	Cytosolic sulfotransferase 18 OS=Arabidopsis thaliana GN=SOT18 PE=1 SV=1	--	--	--	--	--	K11821	7e-63	238	ath:AT1G74100	desulfoglucosinolate sulfotransferase A/B/C [EC:2.8.2.-]	GO:0009684//indoleacetic acid biosynthetic process;GO:0032260//response to jasmonic acid stimulus involved in jasmonic acid and ethylene-dependent systemic resistance;GO:0009414//response to water deprivation;GO:0042742//defense response to bacterium;GO:0042538//hyperosmotic salinity response;GO:0009733//response to auxin stimulus;GO:0006569//tryptophan catabolic process;GO:0009738//abscisic acid…	GO:0080067//4-methylthiobutyl-desulfoglucosinolate sulfotransferase activity;GO:0080069//7-methylthioheptyl-desulfoglucosinolate sulfotransferase activity;GO:0080068//5-methylthiopentyl-desulfoglucosinolate sulfotransferase activity;GO:0080066//3-methylthiopropyl-desulfoglucosinolate sulfotransferase activity;GO:0080071//indol-3-yl-methyl-desulfoglucosinolate sulfotransferase activity;GO:0080070/…	-
CL4417.Contig2_CKA	576	105	9.0119	gi|237682436|gb|ACR10266.1|	315.1	3e-85	sulfotransferase 5b [Brassica rapa subsp. pekinensis]	gi|237682435|gb|FJ376060.1|	496	1e-137	Brassica rapa subsp. pekinensis sulfotransferase 5b (ST5b-1) mRNA, complete cds	sp|Q9C9C9|SOT18_ARATH	298	2e-81	Cytosolic sulfotransferase 18 OS=Arabidopsis thaliana GN=SOT18 PE=1 SV=1	--	--	--	--	--	K11821	2e-62	236	ath:AT1G74100	desulfoglucosinolate sulfotransferase A/B/C [EC:2.8.2.-]	GO:0009684//indoleacetic acid biosynthetic process;GO:0042742//defense response to bacterium;GO:0006569//tryptophan catabolic process;GO:0019761//glucosinolate biosynthetic process;GO:0019344//cysteine biosynthetic process	GO:0080067//4-methylthiobutyl-desulfoglucosinolate sulfotransferase activity;GO:0080069//7-methylthioheptyl-desulfoglucosinolate sulfotransferase activity;GO:0080068//5-methylthiopentyl-desulfoglucosinolate sulfotransferase activity;GO:0080066//3-methylthiopropyl-desulfoglucosinolate sulfotransferase activity;GO:0080071//indol-3-yl-methyl-desulfoglucosinolate sulfotransferase activity;GO:0080070/…	-
Unigene14141_CKA	396	59	7.3656	gi|237682443|gb|ACR10269.1|	85.5	2e-16	sulfotransferase 5b [Brassica rapa subsp. pekinensis]	gi|237682442|gb|FJ376064.1|	180	7e-43	Brassica rapa subsp. pekinensis sulfotransferase 5b (ST5b-5) gene, complete cds	sp|Q9C9C9|SOT18_ARATH	74.3	2e-14	Cytosolic sulfotransferase 18 OS=Arabidopsis thaliana GN=SOT18 PE=1 SV=1	--	--	--	--	--	--	--	--	--	--	GO:0009684//indoleacetic acid biosynthetic process;GO:0019761//glucosinolate biosynthetic process;GO:0019344//cysteine biosynthetic process	GO:0080067//4-methylthiobutyl-desulfoglucosinolate sulfotransferase activity;GO:0080069//7-methylthioheptyl-desulfoglucosinolate sulfotransferase activity;GO:0080068//5-methylthiopentyl-desulfoglucosinolate sulfotransferase activity;GO:0080066//3-methylthiopropyl-desulfoglucosinolate sulfotransferase activity;GO:0080071//indol-3-yl-methyl-desulfoglucosinolate sulfotransferase activity;GO:0080070/…	-
Unigene16447_CKA	628	378	29.7566	gi|237682452|gb|ACR10273.1|	414.1	7e-115	sulfotransferase 5c [Brassica rapa subsp. pekinensis]	gi|237682451|gb|FJ376069.1|	882	0	Brassica rapa subsp. pekinensis sulfotransferase 5c (ST5c-1) mRNA, complete cds	sp|Q9FZ80|SOT17_ARATH	402	8e-113	Cytosolic sulfotransferase 17 OS=Arabidopsis thaliana GN=SOT17 PE=1 SV=1	--	--	--	--	--	K11821	1e-98	356	aly:ARALYDRAFT_895283	desulfoglucosinolate sulfotransferase A/B/C [EC:2.8.2.-]	GO:0009684//indoleacetic acid biosynthetic process;GO:0032260//response to jasmonic acid stimulus involved in jasmonic acid and ethylene-dependent systemic resistance;GO:0009414//response to water deprivation;GO:0042742//defense response to bacterium;GO:0042538//hyperosmotic salinity response;GO:0009733//response to auxin stimulus;GO:0006569//tryptophan catabolic process;GO:0009738//abscisic acid…	GO:0080067//4-methylthiobutyl-desulfoglucosinolate sulfotransferase activity;GO:0080069//7-methylthioheptyl-desulfoglucosinolate sulfotransferase activity;GO:0080068//5-methylthiopentyl-desulfoglucosinolate sulfotransferase activity;GO:0080066//3-methylthiopropyl-desulfoglucosinolate sulfotransferase activity;GO:0080071//indol-3-yl-methyl-desulfoglucosinolate sulfotransferase activity;GO:0080070/…	-
Unigene16448_CKA	258	59	11.3053	gi|237682452|gb|ACR10273.1|	124	5e-28	sulfotransferase 5c [Brassica rapa subsp. pekinensis]	gi|237682451|gb|FJ376069.1|	319	7e-85	Brassica rapa subsp. pekinensis sulfotransferase 5c (ST5c-1) mRNA, complete cds	sp|Q9FZ80|SOT17_ARATH	120	2e-28	Cytosolic sulfotransferase 17 OS=Arabidopsis thaliana GN=SOT17 PE=1 SV=1	--	--	--	--	--	K11821	9e-24	106	aly:ARALYDRAFT_895283	desulfoglucosinolate sulfotransferase A/B/C [EC:2.8.2.-]	GO:0009684//indoleacetic acid biosynthetic process;GO:0032260//response to jasmonic acid stimulus involved in jasmonic acid and ethylene-dependent systemic resistance;GO:0009414//response to water deprivation;GO:0042742//defense response to bacterium;GO:0042538//hyperosmotic salinity response;GO:0009733//response to auxin stimulus;GO:0006569//tryptophan catabolic process;GO:0009738//abscisic acid…	GO:0080067//4-methylthiobutyl-desulfoglucosinolate sulfotransferase activity;GO:0080069//7-methylthioheptyl-desulfoglucosinolate sulfotransferase activity;GO:0080068//5-methylthiopentyl-desulfoglucosinolate sulfotransferase activity;GO:0080066//3-methylthiopropyl-desulfoglucosinolate sulfotransferase activity;GO:0080071//indol-3-yl-methyl-desulfoglucosinolate sulfotransferase activity;GO:0080070/…	-
Unigene16449_CKA	338	665	97.2649	gi|237682452|gb|ACR10273.1|	168.3	2e-41	sulfotransferase 5c [Brassica rapa subsp. pekinensis]	gi|237682451|gb|FJ376069.1|	339	1e-90	Brassica rapa subsp. pekinensis sulfotransferase 5c (ST5c-1) mRNA, complete cds	sp|Q9FZ80|SOT17_ARATH	150	2e-37	Cytosolic sulfotransferase 17 OS=Arabidopsis thaliana GN=SOT17 PE=1 SV=1	--	--	--	--	--	K11821	2e-22	102	ath:AT1G74100	desulfoglucosinolate sulfotransferase A/B/C [EC:2.8.2.-]	GO:0009684//indoleacetic acid biosynthetic process;GO:0042742//defense response to bacterium;GO:0006569//tryptophan catabolic process;GO:0019761//glucosinolate biosynthetic process;GO:0019344//cysteine biosynthetic process	GO:0080067//4-methylthiobutyl-desulfoglucosinolate sulfotransferase activity;GO:0080069//7-methylthioheptyl-desulfoglucosinolate sulfotransferase activity;GO:0080068//5-methylthiopentyl-desulfoglucosinolate sulfotransferase activity;GO:0080066//3-methylthiopropyl-desulfoglucosinolate sulfotransferase activity;GO:0080071//indol-3-yl-methyl-desulfoglucosinolate sulfotransferase activity;GO:0080070/…	-
Unigene22359_CKA	491	66	6.6453	gi|237682436|gb|ACR10266.1|	341.7	2e-93	sulfotransferase 5b [Brassica rapa subsp. pekinensis]	gi|237682435|gb|FJ376060.1|	759	0	Brassica rapa subsp. pekinensis sulfotransferase 5b (ST5b-1) mRNA, complete cds	sp|Q9C9C9|SOT18_ARATH	310	3e-85	Cytosolic sulfotransferase 18 OS=Arabidopsis thaliana GN=SOT18 PE=1 SV=1	--	--	--	--	--	K11821	1e-74	276	aly:ARALYDRAFT_895283	desulfoglucosinolate sulfotransferase A/B/C [EC:2.8.2.-]	GO:0009684//indoleacetic acid biosynthetic process;GO:0032260//response to jasmonic acid stimulus involved in jasmonic acid and ethylene-dependent systemic resistance;GO:0009414//response to water deprivation;GO:0042742//defense response to bacterium;GO:0042538//hyperosmotic salinity response;GO:0009733//response to auxin stimulus;GO:0006569//tryptophan catabolic process;GO:0009738//abscisic acid…	GO:0080067//4-methylthiobutyl-desulfoglucosinolate sulfotransferase activity;GO:0080069//7-methylthioheptyl-desulfoglucosinolate sulfotransferase activity;GO:0080068//5-methylthiopentyl-desulfoglucosinolate sulfotransferase activity;GO:0080066//3-methylthiopropyl-desulfoglucosinolate sulfotransferase activity;GO:0080071//indol-3-yl-methyl-desulfoglucosinolate sulfotransferase activity;GO:0080070/…	-
Unigene22360_CKA	314	27	4.2509	gi|237682450|gb|ACR10272.1|	198	3e-50	sulfotransferase 5b [Brassica rapa subsp. pekinensis]	gi|237682449|gb|FJ376068.1|	432	1e-119	Brassica rapa subsp. pekinensis sulfotransferase 5b (ST5b-9) gene, complete cds	sp|Q9C9C9|SOT18_ARATH	186	3e-48	Cytosolic sulfotransferase 18 OS=Arabidopsis thaliana GN=SOT18 PE=1 SV=1	--	--	--	--	--	K11821	1e-40	162	ath:AT1G74100	desulfoglucosinolate sulfotransferase A/B/C [EC:2.8.2.-]	GO:0009684//indoleacetic acid biosynthetic process;GO:0032260//response to jasmonic acid stimulus involved in jasmonic acid and ethylene-dependent systemic resistance;GO:0009414//response to water deprivation;GO:0042742//defense response to bacterium;GO:0042538//hyperosmotic salinity response;GO:0009733//response to auxin stimulus;GO:0006569//tryptophan catabolic process;GO:0009738//abscisic acid…	GO:0080067//4-methylthiobutyl-desulfoglucosinolate sulfotransferase activity;GO:0080069//7-methylthioheptyl-desulfoglucosinolate sulfotransferase activity;GO:0080068//5-methylthiopentyl-desulfoglucosinolate sulfotransferase activity;GO:0080066//3-methylthiopropyl-desulfoglucosinolate sulfotransferase activity;GO:0080071//indol-3-yl-methyl-desulfoglucosinolate sulfotransferase activity;GO:0080070/…	-
Unigene22362_CKA	248	124	24.7185	gi|297842165|ref|XP_002888964.1|	117.9	4e-26	sulfotransferase family protein [Arabidopsis lyrata subsp. lyrata] >gi|297334805|gb|EFH65223.1| sulfotransferase family protein [Arabidopsis lyrata subsp. lyrata]	gi|237682431|gb|FJ376058.1|	285	9e-75	Brassica rapa subsp. pekinensis sulfotransferase 5a (ST5a-1) mRNA, complete cds	sp|Q9C9D0|SOT16_ARATH	117	1e-27	Cytosolic sulfotransferase 16 OS=Arabidopsis thaliana GN=SOT16 PE=1 SV=1	--	--	--	--	--	K11821	3e-27	117	aly:ARALYDRAFT_895283	desulfoglucosinolate sulfotransferase A/B/C [EC:2.8.2.-]	GO:0009684//indoleacetic acid biosynthetic process;GO:0032260//response to jasmonic acid stimulus involved in jasmonic acid and ethylene-dependent systemic resistance;GO:0009414//response to water deprivation;GO:0042742//defense response to bacterium;GO:0042538//hyperosmotic salinity response;GO:0009733//response to auxin stimulus;GO:0006569//tryptophan catabolic process;GO:0009738//abscisic acid…	GO:0080067//4-methylthiobutyl-desulfoglucosinolate sulfotransferase activity;GO:0080069//7-methylthioheptyl-desulfoglucosinolate sulfotransferase activity;GO:0080068//5-methylthiopentyl-desulfoglucosinolate sulfotransferase activity;GO:0080066//3-methylthiopropyl-desulfoglucosinolate sulfotransferase activity;GO:0080071//indol-3-yl-methyl-desulfoglucosinolate sulfotransferase activity;GO:0080070/…	-
Unigene22689_CKA	648	708	54.0144	gi|197090699|gb|ACH41750.1|	442.2	2e-123	ST5a [Brassica rapa subsp. chinensis] >gi|197090701|gb|ACH41751.1| ST5a [Brassica rapa subsp. rapa] >gi|197090703|gb|ACH41752.1| ST5a [Brassica rapa subsp. rapa]	gi|237682431|gb|FJ376058.1|	975	0	Brassica rapa subsp. pekinensis sulfotransferase 5a (ST5a-1) mRNA, complete cds	sp|Q9C9D0|SOT16_ARATH	434	2e-122	Cytosolic sulfotransferase 16 OS=Arabidopsis thaliana GN=SOT16 PE=1 SV=1	--	--	--	--	--	K11821	3e-122	435	aly:ARALYDRAFT_895283	desulfoglucosinolate sulfotransferase A/B/C [EC:2.8.2.-]	GO:0009684//indoleacetic acid biosynthetic process;GO:0032260//response to jasmonic acid stimulus involved in jasmonic acid and ethylene-dependent systemic resistance;GO:0009414//response to water deprivation;GO:0042742//defense response to bacterium;GO:0042538//hyperosmotic salinity response;GO:0009733//response to auxin stimulus;GO:0006569//tryptophan catabolic process;GO:0009738//abscisic acid…	GO:0080067//4-methylthiobutyl-desulfoglucosinolate sulfotransferase activity;GO:0080069//7-methylthioheptyl-desulfoglucosinolate sulfotransferase activity;GO:0080068//5-methylthiopentyl-desulfoglucosinolate sulfotransferase activity;GO:0080066//3-methylthiopropyl-desulfoglucosinolate sulfotransferase activity;GO:0080071//indol-3-yl-methyl-desulfoglucosinolate sulfotransferase activity;GO:0080070/…	-
Unigene30930_CKA	209	12	2.8385	gi|237682440|gb|ACR10268.1|	142.9	1e-33	sulfotransferase 5b [Brassica rapa subsp. pekinensis]	gi|237682439|gb|FJ376062.1|	343	4e-92	Brassica rapa subsp. pekinensis sulfotransferase 5b (ST5b-3) gene, complete cds	sp|Q9C9C9|SOT18_ARATH	130	2e-31	Cytosolic sulfotransferase 18 OS=Arabidopsis thaliana GN=SOT18 PE=1 SV=1	--	--	--	--	--	K11821	4e-28	120	aly:ARALYDRAFT_895283	desulfoglucosinolate sulfotransferase A/B/C [EC:2.8.2.-]	GO:0009684//indoleacetic acid biosynthetic process;GO:0032260//response to jasmonic acid stimulus involved in jasmonic acid and ethylene-dependent systemic resistance;GO:0009414//response to water deprivation;GO:0042742//defense response to bacterium;GO:0042538//hyperosmotic salinity response;GO:0009733//response to auxin stimulus;GO:0006569//tryptophan catabolic process;GO:0009738//abscisic acid…	GO:0080067//4-methylthiobutyl-desulfoglucosinolate sulfotransferase activity;GO:0080069//7-methylthioheptyl-desulfoglucosinolate sulfotransferase activity;GO:0080068//5-methylthiopentyl-desulfoglucosinolate sulfotransferase activity;GO:0080066//3-methylthiopropyl-desulfoglucosinolate sulfotransferase activity;GO:0080071//indol-3-yl-methyl-desulfoglucosinolate sulfotransferase activity;GO:0080070/…	-
Dimethylaniline monooxygenase (GS-OX)
CL10739.Contig1_CKA	1171	34	1.4354	gi|237682456|gb|ACR10275.1|	680.2	0	flavin-monooxygenase [Brassica rapa subsp. pekinensis]	gi|237682455|gb|FJ376071.1|	797	0	Brassica rapa subsp. pekinensis flavin-monooxygenase (FMOGS-OX5) gene, partial cds	sp|A8MRX0|GSOX5_ARATH	601	2e-172	Flavin-containing monooxygenase FMO GS-OX5 OS=Arabidopsis thaliana GN=FMOGS-OX5 PE=2 SV=2	SPBP16F5.08c	139	9e-33	COG2072	Predicted flavoprotein involved in K+ transport	K00485	2e-137	487	ath:AT1G12200	dimethylaniline monooxygenase (N-oxide forming) [EC:1.14.13.8]	GO:0009684//indoleacetic acid biosynthetic process;GO:0055114//oxidation-reduction process;GO:0033506//glucosinolate biosynthetic process from homomethionine;GO:0050832//defense response to fungus;GO:0019344//cysteine biosynthetic process	GO:0080106//7-methylthiopropyl glucosinolate S-oxygenase activity;GO:0004383//guanylate cyclase activity;GO:0080104//5-methylthiopropyl glucosinolate S-oxygenase activity;GO:0080107//8-methylthiopropyl glucosinolate S-oxygenase activity;GO:0070026//nitric oxide binding;GO:0019825//oxygen binding;GO:0080102//3-methylthiopropyl glucosinolate S-oxygenase activity;GO:0080105//6-methylthiopropyl gluco…	GO:0005773//vacuole
CL10739.Contig2_CKA	1093	69	3.1209	gi|237682456|gb|ACR10275.1|	694.5	0	flavin-monooxygenase [Brassica rapa subsp. pekinensis]	gi|237682455|gb|FJ376071.1|	797	0	Brassica rapa subsp. pekinensis flavin-monooxygenase (FMOGS-OX5) gene, partial cds	sp|A8MRX0|GSOX5_ARATH	615	1e-176	Flavin-containing monooxygenase FMO GS-OX5 OS=Arabidopsis thaliana GN=FMOGS-OX5 PE=2 SV=2	SPBP16F5.08c	140	5e-33	COG2072	Predicted flavoprotein involved in K+ transport	K00485	4e-141	499	ath:AT1G12200	dimethylaniline monooxygenase (N-oxide forming) [EC:1.14.13.8]	GO:0009684//indoleacetic acid biosynthetic process;GO:0055114//oxidation-reduction process;GO:0033506//glucosinolate biosynthetic process from homomethionine;GO:0050832//defense response to fungus;GO:0019344//cysteine biosynthetic process	GO:0080106//7-methylthiopropyl glucosinolate S-oxygenase activity;GO:0080104//5-methylthiopropyl glucosinolate S-oxygenase activity;GO:0080107//8-methylthiopropyl glucosinolate S-oxygenase activity;GO:0080102//3-methylthiopropyl glucosinolate S-oxygenase activity;GO:0080105//6-methylthiopropyl glucosinolate S-oxygenase activity;GO:0050660//flavin adenine dinucleotide binding;GO:0050661//NADP bind…	GO:0005773//vacuole
CL7737.Contig1_CKA	1548	17	0.5429	gi|237682454|gb|ACR10274.1|	874	0	flavin-monooxygenase [Brassica rapa subsp. pekinensis]	gi|237682453|gb|FJ376070.1|	2210	0	Brassica rapa subsp. pekinensis flavin-monooxygenase (FMOGS-OX1) mRNA, complete cds	sp|Q94K43|GSOX2_ARATH	758	0	Flavin-containing monooxygenase FMO GS-OX2 OS=Arabidopsis thaliana GN=FMOGS-OX2 PE=2 SV=1	SPBP16F5.08c	160	4e-39	COG2072	Predicted flavoprotein involved in K+ transport	K00485	2e-161	567	ath:AT1G12200	dimethylaniline monooxygenase (N-oxide forming) [EC:1.14.13.8]	GO:0009684//indoleacetic acid biosynthetic process;GO:0055114//oxidation-reduction process;GO:0033506//glucosinolate biosynthetic process from homomethionine;GO:0009686//gibberellin biosynthetic process;GO:0009740//gibberellic acid mediated signaling pathway;GO:0050832//defense response to fungus;GO:0019344//cysteine biosynthetic process	GO:0080106//7-methylthiopropyl glucosinolate S-oxygenase activity;GO:0080104//5-methylthiopropyl glucosinolate S-oxygenase activity;GO:0080107//8-methylthiopropyl glucosinolate S-oxygenase activity;GO:0080102//3-methylthiopropyl glucosinolate S-oxygenase activity;GO:0080105//6-methylthiopropyl glucosinolate S-oxygenase activity;GO:0050660//flavin adenine dinucleotide binding;GO:0050661//NADP bind…	-
CL7737.Contig2_CKA	1102	0	0	gi|237682454|gb|ACR10274.1|	643.3	0	flavin-monooxygenase [Brassica rapa subsp. pekinensis]	gi|237682453|gb|FJ376070.1|	1530	0	Brassica rapa subsp. pekinensis flavin-monooxygenase (FMOGS-OX1) mRNA, complete cds	sp|Q94K43|GSOX2_ARATH	572	2e-163	Flavin-containing monooxygenase FMO GS-OX2 OS=Arabidopsis thaliana GN=FMOGS-OX2 PE=2 SV=1	SPBP16F5.08c	140	4e-33	COG2072	Predicted flavoprotein involved in K+ transport	K00485	1e-126	451	ath:AT1G12200	dimethylaniline monooxygenase (N-oxide forming) [EC:1.14.13.8]	GO:0009684//indoleacetic acid biosynthetic process;GO:0055114//oxidation-reduction process;GO:0033506//glucosinolate biosynthetic process from homomethionine;GO:0009686//gibberellin biosynthetic process;GO:0009740//gibberellic acid mediated signaling pathway;GO:0050832//defense response to fungus;GO:0019344//cysteine biosynthetic process	GO:0080106//7-methylthiopropyl glucosinolate S-oxygenase activity;GO:0080104//5-methylthiopropyl glucosinolate S-oxygenase activity;GO:0080107//8-methylthiopropyl glucosinolate S-oxygenase activity;GO:0080102//3-methylthiopropyl glucosinolate S-oxygenase activity;GO:0080105//6-methylthiopropyl glucosinolate S-oxygenase activity;GO:0050660//flavin adenine dinucleotide binding;GO:0050661//NADP bind…	-
CL7737.Contig3_CKA	934	2	0.1059	gi|237682454|gb|ACR10274.1|	482.3	4e-135	flavin-monooxygenase [Brassica rapa subsp. pekinensis]	gi|237682453|gb|FJ376070.1|	1279	0	Brassica rapa subsp. pekinensis flavin-monooxygenase (FMOGS-OX1) mRNA, complete cds	sp|Q94K43|GSOX2_ARATH	407	3e-114	Flavin-containing monooxygenase FMO GS-OX2 OS=Arabidopsis thaliana GN=FMOGS-OX2 PE=2 SV=1	SPBP16F5.08c	64.3	3e-10	COG2072	Predicted flavoprotein involved in K+ transport	K00485	9e-80	295	ath:AT1G12200	dimethylaniline monooxygenase (N-oxide forming) [EC:1.14.13.8]	GO:0009684//indoleacetic acid biosynthetic process;GO:0055114//oxidation-reduction process;GO:0033506//glucosinolate biosynthetic process from homomethionine;GO:0050832//defense response to fungus;GO:0019344//cysteine biosynthetic process	GO:0080106//7-methylthiopropyl glucosinolate S-oxygenase activity;GO:0080104//5-methylthiopropyl glucosinolate S-oxygenase activity;GO:0080107//8-methylthiopropyl glucosinolate S-oxygenase activity;GO:0080102//3-methylthiopropyl glucosinolate S-oxygenase activity;GO:0080105//6-methylthiopropyl glucosinolate S-oxygenase activity;GO:0050660//flavin adenine dinucleotide binding;GO:0050661//NADP bind…	-
CL7737.Contig4_CKA	488	0	0	gi|237682454|gb|ACR10274.1|	251.5	3e-66	flavin-monooxygenase [Brassica rapa subsp. pekinensis]	gi|237682453|gb|FJ376070.1|	599	1e-168	Brassica rapa subsp. pekinensis flavin-monooxygenase (FMOGS-OX1) mRNA, complete cds	sp|Q94K43|GSOX2_ARATH	221	2e-58	Flavin-containing monooxygenase FMO GS-OX2 OS=Arabidopsis thaliana GN=FMOGS-OX2 PE=2 SV=1	YHR176w	48.1	7e-06	COG2072	Predicted flavoprotein involved in K+ transport	K00485	3e-45	178	ath:AT1G12200	dimethylaniline monooxygenase (N-oxide forming) [EC:1.14.13.8]	GO:0009684//indoleacetic acid biosynthetic process;GO:0055114//oxidation-reduction process;GO:0033506//glucosinolate biosynthetic process from homomethionine;GO:0050832//defense response to fungus;GO:0019344//cysteine biosynthetic process	GO:0080106//7-methylthiopropyl glucosinolate S-oxygenase activity;GO:0004383//guanylate cyclase activity;GO:0080104//5-methylthiopropyl glucosinolate S-oxygenase activity;GO:0080107//8-methylthiopropyl glucosinolate S-oxygenase activity;GO:0009055//electron carrier activity;GO:0070026//nitric oxide binding;GO:0019825//oxygen binding;GO:0080102//3-methylthiopropyl glucosinolate S-oxygenase activit…	GO:0031227//intrinsic to endoplasmic reticulum membrane
Unigene25361_CKA	285	289	50.1308	gi|237682456|gb|ACR10275.1|	179.1	1e-44	flavin-monooxygenase [Brassica rapa subsp. pekinensis]	gi|237682455|gb|FJ376071.1|	406	1e-111	Brassica rapa subsp. pekinensis flavin-monooxygenase (FMOGS-OX5) gene, partial cds	sp|A8MRX0|GSOX5_ARATH	148	8e-37	Flavin-containing monooxygenase FMO GS-OX5 OS=Arabidopsis thaliana GN=FMOGS-OX5 PE=2 SV=2	--	--	--	--	--	K00485	2e-25	112	ath:AT1G12200	dimethylaniline monooxygenase (N-oxide forming) [EC:1.14.13.8]	GO:0009684//indoleacetic acid biosynthetic process;GO:0055114//oxidation-reduction process;GO:0033506//glucosinolate biosynthetic process from homomethionine;GO:0050832//defense response to fungus;GO:0019344//cysteine biosynthetic process	GO:0080106//7-methylthiopropyl glucosinolate S-oxygenase activity;GO:0080104//5-methylthiopropyl glucosinolate S-oxygenase activity;GO:0080107//8-methylthiopropyl glucosinolate S-oxygenase activity;GO:0080102//3-methylthiopropyl glucosinolate S-oxygenase activity;GO:0080105//6-methylthiopropyl glucosinolate S-oxygenase activity;GO:0050660//flavin adenine dinucleotide binding;GO:0050661//NADP bind…	-
CL13047.Contig1_CKA	969	226	11.5302	gi|15240866|ref|NP_196397.1|	603.2	1e-171	flavin-containing monooxygenase-like protein [Arabidopsis thaliana] >gi|75170143|sp|Q9FF12.1|GSXL9_ARATH RecName: Full=Flavin-containing monooxygenase FMO GS-OX-like 9; AltName: Full=Flavin-monooxygenase glucosinolate S-oxygenase-like 9 >gi|10176714|dbj|BAB09944.1| dimethylaniline monooxygenase-like protein [Arabidopsis thaliana] >gi|332003823|gb|AED91206.1| flavin-containing monooxygenase-like p…	gi|145357759|ref|NM_120862.3|	1263	0	Arabidopsis thaliana flavin-containing monooxygenase-like protein (AT5G07800) mRNA, complete cds	sp|Q9FF12|GSXL9_ARATH	603	6e-173	Flavin-containing monooxygenase FMO GS-OX-like 9 OS=Arabidopsis thaliana GN=At5g07800 PE=2 SV=1	SPBP16F5.08c	121	2e-27	COG2072	Predicted flavoprotein involved in K+ transport	K00485	1e-79	294	ath:AT1G12200	dimethylaniline monooxygenase (N-oxide forming) [EC:1.14.13.8]	GO:0042744//hydrogen peroxide catabolic process;GO:0006661//phosphatidylinositol biosynthetic process;GO:0055114//oxidation-reduction process	GO:0050660//flavin adenine dinucleotide binding;GO:0050661//NADP binding;GO:0004499//N,N-dimethylaniline monooxygenase activity	-
CL1893.Contig1_CKA	272	23	4.1803	gi|5454204|gb|AAD43619.1|AC005698_18	147.5	5e-35	T3P18.18 [Arabidopsis thaliana]	gi|21403408|gb|AY084698.1|	167	7e-39	Arabidopsis thaliana clone 115376 mRNA, complete sequence	sp|Q9SXD5|GSXL3_ARATH	147	1e-36	Flavin-containing monooxygenase FMO GS-OX-like 3 OS=Arabidopsis thaliana GN=At1g62620 PE=2 SV=2	--	--	--	--	--	K00485	3e-24	107	ath:AT1G12200	dimethylaniline monooxygenase (N-oxide forming) [EC:1.14.13.8]	GO:0055114//oxidation-reduction process	GO:0050660//flavin adenine dinucleotide binding;GO:0050661//NADP binding;GO:0004499//N,N-dimethylaniline monooxygenase activity	GO:0005773//vacuole
CL1893.Contig2_CKA	1313	1303	49.0604	gi|297840267|ref|XP_002888015.1|	778.1	0	hypothetical protein ARALYDRAFT_475088 [Arabidopsis lyrata subsp. lyrata] >gi|297333856|gb|EFH64274.1| hypothetical protein ARALYDRAFT_475088 [Arabidopsis lyrata subsp. lyrata]	gi|21403408|gb|AY084698.1|	1023	0	Arabidopsis thaliana clone 115376 mRNA, complete sequence	sp|Q94BV5|GSXL4_ARATH	774	0	Flavin-containing monooxygenase FMO GS-OX-like 4 OS=Arabidopsis thaliana GN=At1g62600 PE=2 SV=1	SPBP16F5.08c	150	5e-36	COG2072	Predicted flavoprotein involved in K+ transport	K00485	1e-167	587	ath:AT1G12200	dimethylaniline monooxygenase (N-oxide forming) [EC:1.14.13.8]	GO:0055114//oxidation-reduction process;GO:0019761//glucosinolate biosynthetic process;GO:0050832//defense response to fungus	GO:0050660//flavin adenine dinucleotide binding;GO:0050661//NADP binding;GO:0004499//N,N-dimethylaniline monooxygenase activity	GO:0005773//vacuole
CL5463.Contig1_CKA	1921	125	3.2169	gi|15221248|ref|NP_172684.1|	414.5	0	dimethylaniline monooxygenase (N-oxide forming) [Arabidopsis thaliana] >gi|75172924|sp|Q9FWW9.1|GSXL2_ARATH RecName: Full=Flavin-containing monooxygenase FMO GS-OX-like 2; AltName: Full=Flavin-monooxygenase glucosinolate S-oxygenase-like 2 >gi|332190727|gb|AEE28848.1| dimethylaniline monooxygenase (N-oxide forming) [Arabidopsis thaliana]	gi|297844077|ref|XM_002889874.1|	815	0	Arabidopsis lyrata subsp. lyrata flavin-containing monooxygenase family protein, mRNA	sp|Q9FWW9|GSXL2_ARATH	467	0	Flavin-containing monooxygenase FMO GS-OX-like 2 OS=Arabidopsis thaliana GN=At1g12200 PE=2 SV=1	SPBP16F5.08c	113	1e-24	COG2072	Predicted flavoprotein involved in K+ transport	K00485	0	467	ath:AT1G12200	dimethylaniline monooxygenase (N-oxide forming) [EC:1.14.13.8]	GO:0055114//oxidation-reduction process;GO:0019761//glucosinolate biosynthetic process;GO:0050832//defense response to fungus	GO:0004383//guanylate cyclase activity;GO:0080107//8-methylthiopropyl glucosinolate S-oxygenase activity;GO:0009055//electron carrier activity;GO:0070026//nitric oxide binding;GO:0019825//oxygen binding;GO:0050660//flavin adenine dinucleotide binding;GO:0050661//NADP binding;GO:0004499//N,N-dimethylaniline monooxygenase activity	GO:0031227//intrinsic to endoplasmic reticulum membrane;GO:0005773//vacuole
CL5463.Contig2_CKA	1817	31	0.8434	gi|15221248|ref|NP_172684.1|	876.3	0	dimethylaniline monooxygenase (N-oxide forming) [Arabidopsis thaliana] >gi|75172924|sp|Q9FWW9.1|GSXL2_ARATH RecName: Full=Flavin-containing monooxygenase FMO GS-OX-like 2; AltName: Full=Flavin-monooxygenase glucosinolate S-oxygenase-like 2 >gi|332190727|gb|AEE28848.1| dimethylaniline monooxygenase (N-oxide forming) [Arabidopsis thaliana]	gi|297844077|ref|XM_002889874.1|	1548	0	Arabidopsis lyrata subsp. lyrata flavin-containing monooxygenase family protein, mRNA	sp|Q9FWW9|GSXL2_ARATH	876	0	Flavin-containing monooxygenase FMO GS-OX-like 2 OS=Arabidopsis thaliana GN=At1g12200 PE=2 SV=1	SPBP16F5.08c	162	2e-39	COG2072	Predicted flavoprotein involved in K+ transport	K00485	0	876	ath:AT1G12200	dimethylaniline monooxygenase (N-oxide forming) [EC:1.14.13.8]	GO:0055114//oxidation-reduction process;GO:0019761//glucosinolate biosynthetic process;GO:0050832//defense response to fungus	GO:0004383//guanylate cyclase activity;GO:0080107//8-methylthiopropyl glucosinolate S-oxygenase activity;GO:0009055//electron carrier activity;GO:0070026//nitric oxide binding;GO:0019825//oxygen binding;GO:0050660//flavin adenine dinucleotide binding;GO:0050661//NADP binding;GO:0004499//N,N-dimethylaniline monooxygenase activity	GO:0031227//intrinsic to endoplasmic reticulum membrane;GO:0005773//vacuole
CL5463.Contig3_CKA	1648	9	0.27	gi|15221248|ref|NP_172684.1|	876.3	0	dimethylaniline monooxygenase (N-oxide forming) [Arabidopsis thaliana] >gi|75172924|sp|Q9FWW9.1|GSXL2_ARATH RecName: Full=Flavin-containing monooxygenase FMO GS-OX-like 2; AltName: Full=Flavin-monooxygenase glucosinolate S-oxygenase-like 2 >gi|332190727|gb|AEE28848.1| dimethylaniline monooxygenase (N-oxide forming) [Arabidopsis thaliana]	gi|297844077|ref|XM_002889874.1|	1548	0	Arabidopsis lyrata subsp. lyrata flavin-containing monooxygenase family protein, mRNA	sp|Q9FWW9|GSXL2_ARATH	876	0	Flavin-containing monooxygenase FMO GS-OX-like 2 OS=Arabidopsis thaliana GN=At1g12200 PE=2 SV=1	SPBP16F5.08c	162	2e-39	COG2072	Predicted flavoprotein involved in K+ transport	K00485	0	876	ath:AT1G12200	dimethylaniline monooxygenase (N-oxide forming) [EC:1.14.13.8]	GO:0055114//oxidation-reduction process;GO:0019761//glucosinolate biosynthetic process;GO:0050832//defense response to fungus	GO:0004383//guanylate cyclase activity;GO:0080107//8-methylthiopropyl glucosinolate S-oxygenase activity;GO:0009055//electron carrier activity;GO:0070026//nitric oxide binding;GO:0019825//oxygen binding;GO:0050660//flavin adenine dinucleotide binding;GO:0050661//NADP binding;GO:0004499//N,N-dimethylaniline monooxygenase activity	GO:0031227//intrinsic to endoplasmic reticulum membrane;GO:0005773//vacuole
CL5463.Contig4_CKA	1175	15	0.6311	gi|169647195|gb|ACA61617.1|	414.8	1e-114	hypothetical protein AP5_G04.1 [Arabidopsis lyrata subsp. petraea]	gi|297844077|ref|XM_002889874.1|	747	0	Arabidopsis lyrata subsp. lyrata flavin-containing monooxygenase family protein, mRNA	sp|Q9FWW9|GSXL2_ARATH	414	5e-116	Flavin-containing monooxygenase FMO GS-OX-like 2 OS=Arabidopsis thaliana GN=At1g12200 PE=2 SV=1	SPBP16F5.08c	62.4	1e-09	COG2072	Predicted flavoprotein involved in K+ transport	K00485	1e-115	414	ath:AT1G12200	dimethylaniline monooxygenase (N-oxide forming) [EC:1.14.13.8]	GO:0055114//oxidation-reduction process;GO:0019761//glucosinolate biosynthetic process;GO:0050832//defense response to fungus	GO:0004383//guanylate cyclase activity;GO:0009055//electron carrier activity;GO:0070026//nitric oxide binding;GO:0019825//oxygen binding;GO:0050660//flavin adenine dinucleotide binding;GO:0050661//NADP binding;GO:0004499//N,N-dimethylaniline monooxygenase activity	GO:0031227//intrinsic to endoplasmic reticulum membrane
CL5463.Contig5_CKA	1006	2	0.0983	gi|169647195|gb|ACA61617.1|	414.8	9e-115	hypothetical protein AP5_G04.1 [Arabidopsis lyrata subsp. petraea]	gi|297844077|ref|XM_002889874.1|	747	0	Arabidopsis lyrata subsp. lyrata flavin-containing monooxygenase family protein, mRNA	sp|Q9FWW9|GSXL2_ARATH	414	4e-116	Flavin-containing monooxygenase FMO GS-OX-like 2 OS=Arabidopsis thaliana GN=At1g12200 PE=2 SV=1	SPBP16F5.08c	62.4	1e-09	COG2072	Predicted flavoprotein involved in K+ transport	K00485	1e-115	414	ath:AT1G12200	dimethylaniline monooxygenase (N-oxide forming) [EC:1.14.13.8]	GO:0055114//oxidation-reduction process;GO:0019761//glucosinolate biosynthetic process;GO:0050832//defense response to fungus	GO:0004383//guanylate cyclase activity;GO:0009055//electron carrier activity;GO:0070026//nitric oxide binding;GO:0019825//oxygen binding;GO:0050660//flavin adenine dinucleotide binding;GO:0050661//NADP binding;GO:0004499//N,N-dimethylaniline monooxygenase activity	GO:0031227//intrinsic to endoplasmic reticulum membrane
CL6133.Contig1_CKA	430	15	1.7245	gi|15240866|ref|NP_196397.1|	260	6e-69	flavin-containing monooxygenase-like protein [Arabidopsis thaliana] >gi|75170143|sp|Q9FF12.1|GSXL9_ARATH RecName: Full=Flavin-containing monooxygenase FMO GS-OX-like 9; AltName: Full=Flavin-monooxygenase glucosinolate S-oxygenase-like 9 >gi|10176714|dbj|BAB09944.1| dimethylaniline monooxygenase-like protein [Arabidopsis thaliana] >gi|332003823|gb|AED91206.1| flavin-containing monooxygenase-like p…	gi|332002898|gb|CP002688.1|	561	1e-157	Arabidopsis thaliana chromosome 5, complete sequence	sp|Q9FF12|GSXL9_ARATH	259	3e-70	Flavin-containing monooxygenase FMO GS-OX-like 9 OS=Arabidopsis thaliana GN=At5g07800 PE=2 SV=1	SMc04149	62.8	2e-10	COG2072	Predicted flavoprotein involved in K+ transport	K00485	2e-24	109	ath:AT1G12200	dimethylaniline monooxygenase (N-oxide forming) [EC:1.14.13.8]	GO:0042744//hydrogen peroxide catabolic process;GO:0006661//phosphatidylinositol biosynthetic process;GO:0055114//oxidation-reduction process	GO:0050660//flavin adenine dinucleotide binding;GO:0050661//NADP binding;GO:0004499//N,N-dimethylaniline monooxygenase activity	-
Unigene25792_CKA	731	79	5.3427	gi|15221248|ref|NP_172684.1|	339	3e-92	dimethylaniline monooxygenase (N-oxide forming) [Arabidopsis thaliana] >gi|75172924|sp|Q9FWW9.1|GSXL2_ARATH RecName: Full=Flavin-containing monooxygenase FMO GS-OX-like 2; AltName: Full=Flavin-monooxygenase glucosinolate S-oxygenase-like 2 >gi|332190727|gb|AEE28848.1| dimethylaniline monooxygenase (N-oxide forming) [Arabidopsis thaliana]	gi|332189094|gb|CP002684.1|	611	1e-172	Arabidopsis thaliana chromosome 1, complete sequence	sp|Q9FWW9|GSXL2_ARATH	338	1e-93	Flavin-containing monooxygenase FMO GS-OX-like 2 OS=Arabidopsis thaliana GN=At1g12200 PE=2 SV=1	SPBP16F5.08c	84	2e-16	COG2072	Predicted flavoprotein involved in K+ transport	K00485	4e-93	338	ath:AT1G12200	dimethylaniline monooxygenase (N-oxide forming) [EC:1.14.13.8]	GO:0055114//oxidation-reduction process;GO:0009686//gibberellin biosynthetic process;GO:0009740//gibberellic acid mediated signaling pathway;GO:0019761//glucosinolate biosynthetic process;GO:0050832//defense response to fungus	GO:0080106//7-methylthiopropyl glucosinolate S-oxygenase activity;GO:0004383//guanylate cyclase activity;GO:0080104//5-methylthiopropyl glucosinolate S-oxygenase activity;GO:0080107//8-methylthiopropyl glucosinolate S-oxygenase activity;GO:0009055//electron carrier activity;GO:0070026//nitric oxide binding;GO:0019825//oxygen binding;GO:0080102//3-methylthiopropyl glucosinolate S-oxygenase activit…	GO:0031227//intrinsic to endoplasmic reticulum membrane;GO:0005773//vacuole
Unigene25793_CKA	310	188	29.9811	gi|15221248|ref|NP_172684.1|	142.9	1e-33	dimethylaniline monooxygenase (N-oxide forming) [Arabidopsis thaliana] >gi|75172924|sp|Q9FWW9.1|GSXL2_ARATH RecName: Full=Flavin-containing monooxygenase FMO GS-OX-like 2; AltName: Full=Flavin-monooxygenase glucosinolate S-oxygenase-like 2 >gi|332190727|gb|AEE28848.1| dimethylaniline monooxygenase (N-oxide forming) [Arabidopsis thaliana]	gi|332189094|gb|CP002684.1|	278	3e-72	Arabidopsis thaliana chromosome 1, complete sequence	sp|Q9FWW9|GSXL2_ARATH	142	3e-35	Flavin-containing monooxygenase FMO GS-OX-like 2 OS=Arabidopsis thaliana GN=At1g12200 PE=2 SV=1	CAC1674	49.7	1e-06	COG0493	NADPH-dependent glutamate synthase beta chain and related oxidoreductases	K00485	9e-35	142	ath:AT1G12200	dimethylaniline monooxygenase (N-oxide forming) [EC:1.14.13.8]	GO:0055114//oxidation-reduction process;GO:0033506//glucosinolate biosynthetic process from homomethionine;GO:0050832//defense response to fungus	GO:0080106//7-methylthiopropyl glucosinolate S-oxygenase activity;GO:0004383//guanylate cyclase activity;GO:0080104//5-methylthiopropyl glucosinolate S-oxygenase activity;GO:0080107//8-methylthiopropyl glucosinolate S-oxygenase activity;GO:0009055//electron carrier activity;GO:0070026//nitric oxide binding;GO:0019825//oxygen binding;GO:0080102//3-methylthiopropyl glucosinolate S-oxygenase activit…	GO:0031227//intrinsic to endoplasmic reticulum membrane;GO:0005773//vacuole
Unigene25794_CKA	271	27	4.9254	gi|110736149|dbj|BAF00046.1|	50.4	8e-06	hypothetical protein [Arabidopsis thaliana]	gi|332189094|gb|CP002684.1|	67.9	5e-09	Arabidopsis thaliana chromosome 1, complete sequence	sp|Q9FWW9|GSXL2_ARATH	50.4	2e-07	Flavin-containing monooxygenase FMO GS-OX-like 2 OS=Arabidopsis thaliana GN=At1g12200 PE=2 SV=1	--	--	--	--	--	K00485	6e-07	50.4	ath:AT1G12200	dimethylaniline monooxygenase (N-oxide forming) [EC:1.14.13.8]	-	-	-
Myrosinase
Unigene28598_CKA	1881	15690	412.368	gi|11034736|dbj|BAB17227.1|	1133.2	0	myrosinase [Raphanus sativus]	gi|11034735|dbj|AB042187.1|	3473	0	Raphanus sativus RMB2 mRNA for myrosinase, complete cds	sp|Q00326|MYRO_BRANA	1079	0	Myrosinase OS=Brassica napus PE=2 SV=1	BH1923	281	2e-75	COG2723	Beta-glucosidase/6-phospho-beta-glucosidase/beta-galactosidase	K01188	1e-120	432	sbi:SORBI_06g019840	beta-glucosidase [EC:3.2.1.21]	GO:0005975//carbohydrate metabolic process;GO:0010119//regulation of stomatal movement;GO:0019762//glucosinolate catabolic process;GO:0009737//response to abscisic acid stimulus;GO:0002213//defense response to insect	GO:0043169//cation binding;GO:0019137//thioglucosidase activity;GO:0008422//beta-glucosidase activity	GO:0005777//peroxisome;GO:0009505//plant-type cell wall;GO:0009579//thylakoid;GO:0009507//chloroplast;GO:0005773//vacuole;GO:0022626//cytosolic ribosome;GO:0048046//apoplast
Unigene29754_CKA	305	1462	236.973	gi|5459292|emb|CAA79989.2|	118.2	3e-26	myrosinase, thioglucoside glucohydrolase [Brassica napus]	gi|14041144|emb|Z21977.3|	504	1e-140	Brassica napus Myr1.Bn1 gene encoding myrosinase, thioglucoside glucohydrolase	sp|Q00326|MYRO_BRANA	79	6e-16	Myrosinase OS=Brassica napus PE=2 SV=1	--	--	--	--	--	--	--	--	--	--	-	-	-
Unigene28597_CKA	1890	3428	89.6665	gi|11034736|dbj|BAB17227.1|	1001.1	0	myrosinase [Raphanus sativus]	gi|11034735|dbj|AB042187.1|	2072	0	Raphanus sativus RMB2 mRNA for myrosinase, complete cds	sp|Q00326|MYRO_BRANA	972	0	Myrosinase OS=Brassica napus PE=2 SV=1	BH1923	285	2e-76	COG2723	Beta-glucosidase/6-phospho-beta-glucosidase/beta-galactosidase	K01188	2e-124	444	sbi:SORBI_06g019840	beta-glucosidase [EC:3.2.1.21]	GO:0005975//carbohydrate metabolic process	GO:0046872//metal ion binding;GO:0019137//thioglucosidase activity	GO:0005773//vacuole
Unigene29795_CKA	226	286	62.5618	gi|11034734|dbj|BAB17226.1|	164.1	5e-40	myrosinase [Raphanus sativus]	gi|11034733|dbj|AB042186.1|	448	1e-123	Raphanus sativus RMB1 mRNA for myrosinase, complete cds	sp|Q00326|MYRO_BRANA	155	4e-39	Myrosinase OS=Brassica napus PE=2 SV=1	BH1923	57.8	5e-09	COG2723	Beta-glucosidase/6-phospho-beta-glucosidase/beta-galactosidase	K01238	1e-15	79.7	ath:AT5G24550	[EC:3.2.1.-]	-	-	-
CL11253.Contig1_CKA	1852	1854	49.4903	gi|1711296|emb|CAA70587.1|	60.1	1e-07	myrosinase binding protein [Brassica napus]	gi|1711295|emb|Y09437.1|	1996	0	B.napus mRNA for myrosinase binding protein	sp|Q9SAV1|MB11_ARATH	367	2e-101	Myrosinase-binding protein-like At1g52030 OS=Arabidopsis thaliana GN=F-ATMBP PE=2 SV=1	--	--	--	--	--	--	--	--	--	--	GO:0009611//response to wounding	-	GO:0005773//vacuole;GO:0009506//plasmodesma
Unigene20076_CKA	548	120	10.8256	gi|1883008|emb|CAA72270.1|	66.6	2e-10	jasmonate inducible protein [Brassica napus]	gi|1711295|emb|Y09437.1|	662	0	B.napus mRNA for myrosinase binding protein	sp|O04309|MB31_ARATH	73.9	5e-14	Myrosinase-binding protein-like At3g16470 OS=Arabidopsis thaliana GN=At3g16470 PE=1 SV=1	--	--	--	--	--	--	--	--	--	--	GO:0016132//brassinosteroid biosynthetic process;GO:0009409//response to cold;GO:0015706//nitrate transport;GO:0010167//response to nitrate;GO:0016126//sterol biosynthetic process	GO:0005507//copper ion binding	GO:0009506//plasmodesma;GO:0016020//membrane;GO:0005634//nucleus;GO:0005829//cytosol
CL687.Contig2_CKA	1034	190	9.0842	gi|5459292|emb|CAA79989.2|	620.9	9e-177	myrosinase, thioglucoside glucohydrolase [Brassica napus]	gi|56130948|gb|AY567974.1|	615	1e-173	Brassica rapa subsp. pekinensis cultivar DF1 myrosinase mRNA, partial cds	sp|P29736|MYRA_SINAL	588	2e-168	Myrosinase MA1 OS=Sinapis alba PE=1 SV=2	BH1923	190	4e-48	COG2723	Beta-glucosidase/6-phospho-beta-glucosidase/beta-galactosidase	K01188	3e-86	317	rcu:RCOM_1769070	beta-glucosidase [EC:3.2.1.21]	GO:0005975//carbohydrate metabolic process;GO:0010119//regulation of stomatal movement;GO:0019762//glucosinolate catabolic process;GO:0009737//response to abscisic acid stimulus;GO:0002213//defense response to insect	GO:0046872//metal ion binding;GO:0019137//thioglucosidase activity	GO:0005777//peroxisome;GO:0009506//plasmodesma;GO:0009507//chloroplast;GO:0005773//vacuole;GO:0022626//cytosolic ribosome;GO:0048046//apoplast
Unigene15142_CKA	251	33	6.4997	gi|1711296|emb|CAA70587.1|	149.8	1e-35	myrosinase binding protein [Brassica napus]	gi|1655825|gb|U59444.1|BNU59444	281	1e-73	Brassica napus myrosinase-binding protein mRNA, partial cds	sp|Q9SAV0|MB12_ARATH	98.6	7e-22	Myrosinase-binding protein-like At1g52040 OS=Arabidopsis thaliana GN=At1g52040 PE=2 SV=1	--	--	--	--	--	--	--	--	--	--	GO:0048767//root hair elongation;GO:0006833//water transport;GO:0010150//leaf senescence;GO:0009414//response to water deprivation;GO:0009738//abscisic acid mediated signaling pathway;GO:0009853//photorespiration;GO:0007010//cytoskeleton organization;GO:0009407//toxin catabolic process;GO:0009693//ethylene biosynthetic process;GO:0080028//nitrile biosynthetic process;GO:0009753//response to jasmo…	GO:0005507//copper ion binding;GO:0005515//protein binding;GO:0005509//calcium ion binding;GO:0001653//peptide receptor activity	GO:0008540//proteasome regulatory particle, base subcomplex;GO:0005829//cytosol;GO:0009506//plasmodesma;GO:0005773//vacuole;GO:0005634//nucleus;GO:0009507//chloroplast;GO:0016020//membrane
Unigene31533_CKA	296	32	5.3445	gi|1769970|emb|CAA71237.1|	31.6	5e-34	myrosinase-associated protein [Brassica napus] >gi|6522943|emb|CAB62165.1| myrosinase-associated protein [Brassica napus]	gi|6522942|emb|AJ223307.1|	325	1e-86	Brassica napus gene encoding induced myrosinase-associated protein	sp|Q9C5N8|GDL20_ARATH	118	7e-28	GDSL esterase/lipase At1g54020 OS=Arabidopsis thaliana GN=At1g54020 PE=2 SV=1	--	--	--	--	--	--	--	--	--	--	GO:0006098//pentose-phosphate shunt;GO:0019252//starch biosynthetic process;GO:0019288//isopentenyl diphosphate biosynthetic process, mevalonate-independent pathway;GO:0015979//photosynthesis;GO:0042742//defense response to bacterium;GO:0009625//response to insect;GO:0019761//glucosinolate biosynthetic process;GO:0019762//glucosinolate catabolic process;GO:0009409//response to cold	GO:0016298//lipase activity;GO:0004091//carboxylesterase activity	GO:0000325//plant-type vacuole;GO:0005774//vacuolar membrane;GO:0009941//chloroplast envelope;GO:0048046//apoplast;GO:0009505//plant-type cell wall;GO:0022626//cytosolic ribosome;GO:0005777//peroxisome;GO:0009506//plasmodesma;GO:0005634//nucleus
Unigene28599_CKA	1034	73	3.4902	gi|11034736|dbj|BAB17227.1|	614.8	6e-175	myrosinase [Raphanus sativus]	gi|11034735|dbj|AB042187.1|	1267	0	Raphanus sativus RMB2 mRNA for myrosinase, complete cds	sp|Q00326|MYRO_BRANA	595	2e-170	Myrosinase OS=Brassica napus PE=2 SV=1	BH1923	191	1e-48	COG2723	Beta-glucosidase/6-phospho-beta-glucosidase/beta-galactosidase	K01188	1e-85	315	sbi:SORBI_06g019840	beta-glucosidase [EC:3.2.1.21]	GO:0005975//carbohydrate metabolic process	GO:0046872//metal ion binding;GO:0019137//thioglucosidase activity	GO:0005773//vacuole
Unigene18645_CKA	684	47	3.397	gi|1883008|emb|CAA72270.1|	60.5	2e-08	jasmonate inducible protein [Brassica napus]	gi|1655829|gb|U59446.1|BNU59446	276	3e-71	Brassica napus myrosinase-binding protein related protein mRNA, partial cds	sp|Q9SAV1|MB11_ARATH	183	9e-47	Myrosinase-binding protein-like At1g52030 OS=Arabidopsis thaliana GN=F-ATMBP PE=2 SV=1	--	--	--	--	--	--	--	--	--	--	GO:0051788//response to misfolded protein;GO:0006810//transport;GO:0048455//stamen formation;GO:0009611//response to wounding;GO:0009744//response to sucrose stimulus;GO:0043161//proteasomal ubiquitin-dependent protein catabolic process;GO:0006974//response to DNA damage stimulus;GO:0007155//cell adhesion;GO:0009651//response to salt stress;GO:0080129//proteasome core complex assembly;GO:0048767/…	GO:0030246//carbohydrate binding;GO:0001653//peptide receptor activity;GO:0010180//thioglucosidase binding	GO:0016020//membrane;GO:0005773//vacuole;GO:0010169//thioglucosidase complex;GO:0005829//cytosol;GO:0008540//proteasome regulatory particle, base subcomplex;GO:0005634//nucleus
CL3290.Contig1_CKA	559	35	3.0953	gi|297827531|ref|XP_002881648.1|	109	3e-23	jacalin lectin family protein [Arabidopsis lyrata subsp. lyrata] >gi|297327487|gb|EFH57907.1| jacalin lectin family protein [Arabidopsis lyrata subsp. lyrata]	gi|145360790|ref|NM_129490.3|	222	3e-55	Arabidopsis thaliana myrosinase-binding protein-like protein (JAL23) mRNA, complete cds	sp|O80948|MB23_ARATH	283	4e-77	Myrosinase-binding protein-like At2g39330 OS=Arabidopsis thaliana GN=At2g39330 PE=1 SV=1	--	--	--	--	--	--	--	--	--	--	GO:0009611//response to wounding;GO:0009409//response to cold;GO:0010043//response to zinc ion	GO:0030246//carbohydrate binding	GO:0005773//vacuole;GO:0009506//plasmodesma;GO:0005634//nucleus
Unigene33630_CKA	231	11	2.3541	gi|6760447|gb|AAF28355.1|AF222537_1	55.1	3e-07	myrosinase-binding protein-like protein [Arabidopsis thaliana]	gi|1655829|gb|U59446.1|BNU59446	192	1e-46	Brassica napus myrosinase-binding protein related protein mRNA, partial cds	sp|Q9SAV1|MB11_ARATH	132	3e-32	Myrosinase-binding protein-like At1g52030 OS=Arabidopsis thaliana GN=F-ATMBP PE=2 SV=1	--	--	--	--	--	--	--	--	--	--	GO:0009611//response to wounding;GO:0006952//defense response;GO:0007155//cell adhesion;GO:0009908//flower development	GO:0030246//carbohydrate binding;GO:0010180//thioglucosidase binding	GO:0010169//thioglucosidase complex;GO:0009506//plasmodesma;GO:0009507//chloroplast;GO:0016020//membrane
CL687.Contig1_CKA	1040	20	0.9507	gi|11034736|dbj|BAB17227.1|	615.5	3e-175	myrosinase [Raphanus sativus]	gi|11034735|dbj|AB042187.1|	1243	0	Raphanus sativus RMB2 mRNA for myrosinase, complete cds	sp|Q00326|MYRO_BRANA	613	4e-176	Myrosinase OS=Brassica napus PE=2 SV=1	BH1923	194	3e-49	COG2723	Beta-glucosidase/6-phospho-beta-glucosidase/beta-galactosidase	K01188	1e-87	321	sbi:SORBI_06g019840	beta-glucosidase [EC:3.2.1.21]	GO:0005975//carbohydrate metabolic process;GO:0010119//regulation of stomatal movement;GO:0019762//glucosinolate catabolic process;GO:0009737//response to abscisic acid stimulus;GO:0002213//defense response to insect	GO:0043169//cation binding;GO:0019137//thioglucosidase activity	GO:0005777//peroxisome;GO:0009506//plasmodesma;GO:0009507//chloroplast;GO:0005773//vacuole;GO:0022626//cytosolic ribosome;GO:0048046//apoplast
