# Supplementary material for: De novo transcriptome sequencing of radish (Raphanus sativus L.) and analysis of major genes involved in glucosinolate metabolism
Source: BMC Genomics. 2013 Nov 27;14(1):836. doi: 10.1186/1471-2164-14-836 (PMC4046679; doi:10.1186/1471-2164-14-836)
Supplement: Supplementary file 4 — Additional file 4: Candidate genes involved in MYB transcript factors. (XLS 232 KB) [file 12864_2013_5529_MOESM4_ESM.xls]

## Sheet: Sheet1
Additional file 4 Candidate genes involved in MYB transcript factors
	geneID	geneLength	CKA_rawfragments(20227799)	CKA_FPKM	Nr-ID	Nr-Score	Nr-Evalue	Nr-annotation	Nt-ID	Nt-Score	Nt-Evalue	Nt-annotation	Swissprot-ID	Swissprot-Score	Swissprot-Evalue	Swissprot-annotation	COG-Protein-or-Domain	COG-Score	COG-Evalue	COG-ID	COG-Function-Description	KO_id	KEGG-Evalue	KEGG-Score	KEGG-Gene	ko_definition	GO-BiologicalProcess	GO-MolecularFunction	Go-CellularComponent
1	CL10028.Contig1_CKA	1533	2218	71.5271	gi|238625799|gb|ACR48180.1|	598.6	8e-170	MYB domain protein 28-3 [Brassica rapa subsp. pekinensis]	gi|238625798|gb|FJ584289.1|	842	0	Brassica rapa subsp. pekinensis MYB domain protein 28-3 gene, complete cds	sp|Q9SPG2|MYB28_ARATH	543	1e-154	Transcription factor MYB28 OS=Arabidopsis thaliana GN=MYB28 PE=1 SV=1	ECU11g1690	111	4e-24	COG5147	Myb superfamily proteins, including transcription factors and mRNA splicing factors	K09422	8e-157	551	aly:ARALYDRAFT_919385	myb proto-oncogene protein, plant	GO:0009753//response to jasmonic acid stimulus;GO:0009739//response to gibberellin stimulus;GO:0006355//regulation of transcription, DNA-dependent;GO:0009611//response to wounding;GO:0010438//cellular response to sulfur starvation;GO:0009751//response to salicylic acid stimulus;GO:0009733//response to auxin stimulus;GO:0010439//regulation of glucosinolate biosynthetic process;GO:0006863//purine n…	GO:0003677//DNA binding;GO:0003700//sequence-specific DNA binding transcription factor activity	GO:0005634//nucleus
2	CL10028.Contig2_CKA	1229	250	10.0563	gi|238625801|gb|ACR48181.1|	556.2	3e-157	MYB domain protein 29-1 [Brassica rapa subsp. pekinensis]	gi|312283110|dbj|AK353335.1|	601	1e-169	Thellungiella halophila mRNA, complete cds, clone: RTFL01-35-C19	sp|Q9FLR1|MYB29_ARATH	478	4e-135	Transcription factor MYB29 OS=Arabidopsis thaliana GN=MYB29 PE=1 SV=1	ECU11g1690	111	3e-24	COG5147	Myb superfamily proteins, including transcription factors and mRNA splicing factors	K09422	1e-134	478	ath:AT5G07690	myb proto-oncogene protein, plant	GO:0009753//response to jasmonic acid stimulus;GO:0009739//response to gibberellin stimulus;GO:0006355//regulation of transcription, DNA-dependent;GO:0009611//response to wounding;GO:0010438//cellular response to sulfur starvation;GO:0009751//response to salicylic acid stimulus;GO:0009733//response to auxin stimulus;GO:0010439//regulation of glucosinolate biosynthetic process;GO:0006863//purine n…	GO:0003677//DNA binding;GO:0003700//sequence-specific DNA binding transcription factor activity	GO:0009506//plasmodesma;GO:0005634//nucleus
3	CL10028.Contig3_CKA	1091	57	2.5829	gi|238625801|gb|ACR48181.1|	376.3	4e-103	MYB domain protein 29-1 [Brassica rapa subsp. pekinensis]	gi|238625800|gb|FJ584290.1|	630	1e-178	Brassica rapa subsp. pekinensis MYB domain protein 29-1 gene, complete cds	sp|Q9FLR1|MYB29_ARATH	299	2e-81	Transcription factor MYB29 OS=Arabidopsis thaliana GN=MYB29 PE=1 SV=1	--	--	--	--	--	K09422	6e-81	299	ath:AT5G07690	myb proto-oncogene protein, plant	GO:0009753//response to jasmonic acid stimulus;GO:0009739//response to gibberellin stimulus;GO:0006355//regulation of transcription, DNA-dependent;GO:0009611//response to wounding;GO:0010438//cellular response to sulfur starvation;GO:0009751//response to salicylic acid stimulus;GO:0009733//response to auxin stimulus;GO:0010439//regulation of glucosinolate biosynthetic process;GO:0006863//purine n…	GO:0003677//DNA binding;GO:0003700//sequence-specific DNA binding transcription factor activity	GO:0005634//nucleus
4	CL1006.Contig1_CKA	771	2	0.1282	gi|297824809|ref|XP_002880287.1|	414.5	7e-115	myb family transcription factor [Arabidopsis lyrata subsp. lyrata] >gi|297326126|gb|EFH56546.1| myb family transcription factor [Arabidopsis lyrata subsp. lyrata]	gi|297824808|ref|XM_002880241.1|	773	0	Arabidopsis lyrata subsp. lyrata myb family transcription factor, mRNA	--	--	--	--	--	--	--	--	--	K11324	8e-116	414	aly:ARALYDRAFT_904197	DNA methyltransferase 1-associated protein 1	GO:0032259//methylation;GO:0045892//negative regulation of transcription, DNA-dependent	GO:0003677//DNA binding;GO:0003700//sequence-specific DNA binding transcription factor activity;GO:0008168//methyltransferase activity	GO:0005634//nucleus
5	CL1006.Contig3_CKA	223	377	83.5772	gi|297824809|ref|XP_002880287.1|	112.1	2e-24	myb family transcription factor [Arabidopsis lyrata subsp. lyrata] >gi|297326126|gb|EFH56546.1| myb family transcription factor [Arabidopsis lyrata subsp. lyrata]	gi|186508849|ref|NM_180139.3|	208	2e-51	Arabidopsis thaliana DNA methyltransferase 1-associated protein 1 (AT2G47210) mRNA, complete cds	--	--	--	--	--	--	--	--	--	K11324	2e-25	112	aly:ARALYDRAFT_904197	DNA methyltransferase 1-associated protein 1	GO:0045892//negative regulation of transcription, DNA-dependent	GO:0003677//DNA binding;GO:0003700//sequence-specific DNA binding transcription factor activity	GO:0005634//nucleus
6	CL1006.Contig6_CKA	630	66	5.1791	gi|297824809|ref|XP_002880287.1|	207.2	1e-52	myb family transcription factor [Arabidopsis lyrata subsp. lyrata] >gi|297326126|gb|EFH56546.1| myb family transcription factor [Arabidopsis lyrata subsp. lyrata]	gi|312282478|dbj|AK353019.1|	436	1e-119	Thellungiella halophila mRNA, complete cds, clone: RTFL01-19-J15	--	--	--	--	--	--	--	--	--	K11324	1e-53	207	aly:ARALYDRAFT_904197	DNA methyltransferase 1-associated protein 1	GO:0045892//negative regulation of transcription, DNA-dependent	GO:0003677//DNA binding;GO:0016740//transferase activity;GO:0003700//sequence-specific DNA binding transcription factor activity	GO:0005634//nucleus
7	CL10262.Contig2_CKA	412	984	118.073	gi|297797651|ref|XP_002866710.1|	235.3	1e-61	AtMYB44/AtMYBr1 [Arabidopsis lyrata subsp. lyrata] >gi|297312545|gb|EFH42969.1| AtMYB44/AtMYBr1 [Arabidopsis lyrata subsp. lyrata]	gi|297797650|ref|XM_002866664.1|	472	1e-130	Arabidopsis lyrata subsp. lyrata AtMYB44/AtMYBr1, mRNA	sp|Q9FDW1|MYB44_ARATH	235	7e-63	Transcription factor MYB44 OS=Arabidopsis thaliana GN=MYB44 PE=2 SV=1	ECU11g1690	128	3e-30	COG5147	Myb superfamily proteins, including transcription factors and mRNA splicing factors	K09422	2e-62	235	aly:ARALYDRAFT_919978	myb proto-oncogene protein, plant	GO:0009753//response to jasmonic acid stimulus;GO:0009739//response to gibberellin stimulus;GO:0009414//response to water deprivation;GO:0009651//response to salt stress;GO:0006355//regulation of transcription, DNA-dependent;GO:0009751//response to salicylic acid stimulus;GO:0009733//response to auxin stimulus;GO:0010200//response to chitin;GO:0009737//response to abscisic acid stimulus;GO:004852…	GO:0003677//DNA binding;GO:0005515//protein binding;GO:0003700//sequence-specific DNA binding transcription factor activity	GO:0005634//nucleus
8	CL10312.Contig1_CKA	682	158	11.4531	gi|297839285|ref|XP_002887524.1|	278.1	7e-74	MYB122 [Arabidopsis lyrata subsp. lyrata] >gi|297333365|gb|EFH63783.1| MYB122 [Arabidopsis lyrata subsp. lyrata]	gi|238625820|gb|FJ584300.1|	462	1e-127	Brassica rapa subsp. pekinensis MYB domain protein 122 pseudogene, complete sequence	sp|Q9SPG5|MYB76_ARATH	69.3	2e-12	Transcription factor MYB76 OS=Arabidopsis thaliana GN=MYB76 PE=1 SV=1	--	--	--	--	--	K09422	7e-75	278	aly:ARALYDRAFT_476550	myb proto-oncogene protein, plant	GO:0009759//indole glucosinolate biosynthetic process;GO:0009595//detection of biotic stimulus;GO:0009605//response to external stimulus;GO:0009739//response to gibberellin stimulus;GO:0006355//regulation of transcription, DNA-dependent;GO:0046394;GO:0009651//response to salt stress;GO:0052544//defense response by callose deposition in cell wall;GO:0009753//response to jasmonic acid stimulus;GO:0…	GO:0003677//DNA binding;GO:0003700//sequence-specific DNA binding transcription factor activity	GO:0005622//intracellular;GO:0009506//plasmodesma
9	CL10312.Contig2_CKA	236	32	6.7033	gi|297839285|ref|XP_002887524.1|	114.8	3e-25	MYB122 [Arabidopsis lyrata subsp. lyrata] >gi|297333365|gb|EFH63783.1| MYB122 [Arabidopsis lyrata subsp. lyrata]	gi|238625820|gb|FJ584300.1|	329	7e-88	Brassica rapa subsp. pekinensis MYB domain protein 122 pseudogene, complete sequence	sp|Q50EX6|ODO1_PETHY	65.1	9e-12	Protein ODORANT1 OS=Petunia hybrida GN=ODO1 PE=2 SV=1	--	--	--	--	--	K09422	3e-26	114	aly:ARALYDRAFT_476550	myb proto-oncogene protein, plant	GO:0009759//indole glucosinolate biosynthetic process;GO:0031348//negative regulation of defense response;GO:0009739//response to gibberellin stimulus;GO:0009867//jasmonic acid mediated signaling pathway;GO:0009697//salicylic acid biosynthetic process;GO:0009862//systemic acquired resistance, salicylic acid mediated signaling pathway;GO:0010363//regulation of plant-type hypersensitive response;GO…	GO:0003677//DNA binding;GO:0003700//sequence-specific DNA binding transcription factor activity	GO:0005622//intracellular;GO:0009506//plasmodesma
10	CL1057.Contig1_CKA	530	27	2.5185	gi|3335378|gb|AAC27179.1|	122.5	2e-27	putative MYB family transcription factor [Arabidopsis thaliana]	gi|330250293|gb|CP002685.1|	188	4e-45	Arabidopsis thaliana chromosome 2, complete sequence	--	--	--	--	--	--	--	--	--	--	--	--	--	--	GO:0006355//regulation of transcription, DNA-dependent	GO:0003700//sequence-specific DNA binding transcription factor activity;GO:0003677//DNA binding	GO:0005634//nucleus
11	CL1057.Contig2_CKA	455	27	2.9336	gi|3335378|gb|AAC27179.1|	122.5	1e-27	putative MYB family transcription factor [Arabidopsis thaliana]	gi|330250293|gb|CP002685.1|	188	3e-45	Arabidopsis thaliana chromosome 2, complete sequence	--	--	--	--	--	--	--	--	--	--	--	--	--	--	GO:0006355//regulation of transcription, DNA-dependent	GO:0003700//sequence-specific DNA binding transcription factor activity;GO:0003677//DNA binding	GO:0005634//nucleus
12	CL10707.Contig1_CKA	682	1490	108.007	gi|15226524|ref|NP_182241.1|	380.9	7e-105	myb domain protein 2 [Arabidopsis thaliana] >gi|506189|dbj|BAA03534.1| ATMYB2 [Arabidopsis thaliana] >gi|2275197|gb|AAB63819.1| MYB transcription factor (Atmyb2) [Arabidopsis thaliana] >gi|14970986|dbj|BAB62128.1| MYB transcription factor Atmyb2 [Arabidopsis thaliana] >gi|38603964|gb|AAR24727.1| At2g47190 [Arabidopsis thaliana] >gi|41619210|gb|AAS10049.1| MYB transcription factor [Arabidopsis tha…	gi|297824806|ref|XM_002880240.1|	617	1e-174	Arabidopsis lyrata subsp. lyrata MYB transcription factor Atmyb2, mRNA	sp|Q9LK95|MYB21_ARATH	189	2e-48	Transcription factor MYB21 OS=Arabidopsis thaliana GN=MYB21 PE=1 SV=1	ECU11g1690	116	4e-26	COG5147	Myb superfamily proteins, including transcription factors and mRNA splicing factors	K09422	8e-106	380	ath:AT2G47190	myb proto-oncogene protein, plant	GO:0009753//response to jasmonic acid stimulus;GO:0009414//response to water deprivation;GO:0009409//response to cold;GO:0009611//response to wounding;GO:0009751//response to salicylic acid stimulus;GO:0042538//hyperosmotic salinity response;GO:0009733//response to auxin stimulus;GO:0009738//abscisic acid mediated signaling pathway;GO:0009723//response to ethylene stimulus;GO:0010260//organ senes…	GO:0005516//calmodulin binding;GO:0003677//DNA binding;GO:0003700//sequence-specific DNA binding transcription factor activity	GO:0005634//nucleus
13	CL10723.Contig1_CKA	1371	9	0.3245	gi|22329445|ref|NP_172425.2|	618.6	6e-176	myb proto-oncogene protein [Arabidopsis thaliana] >gi|41619094|gb|AAS10022.1| MYB transcription factor [Arabidopsis thaliana] >gi|332190338|gb|AEE28459.1| myb proto-oncogene protein [Arabidopsis thaliana]	gi|199580012|gb|AC189331.2|	1229	0	Brassica rapa subsp. pekinensis clone KBrB037O12, complete sequence	sp|Q8LPH6|MYB86_ARATH	257	1e-68	Transcription factor MYB86 OS=Arabidopsis thaliana GN=MYB86 PE=2 SV=1	ECU11g1690	114	4e-25	COG5147	Myb superfamily proteins, including transcription factors and mRNA splicing factors	K09422	6e-177	618	ath:AT1G09540	myb proto-oncogene protein, plant	GO:0016132//brassinosteroid biosynthetic process;GO:0009753//response to jasmonic acid stimulus;GO:0009739//response to gibberellin stimulus;GO:0048364//root development;GO:0009414//response to water deprivation;GO:0006355//regulation of transcription, DNA-dependent;GO:0009751//response to salicylic acid stimulus;GO:0042538//hyperosmotic salinity response;GO:0010119//regulation of stomatal moveme…	GO:0003677//DNA binding;GO:0003700//sequence-specific DNA binding transcription factor activity	-
14	CL10723.Contig2_CKA	1269	0	0	gi|22329445|ref|NP_172425.2|	594	1e-168	myb proto-oncogene protein [Arabidopsis thaliana] >gi|41619094|gb|AAS10022.1| MYB transcription factor [Arabidopsis thaliana] >gi|332190338|gb|AEE28459.1| myb proto-oncogene protein [Arabidopsis thaliana]	gi|145335329|ref|NM_100825.4|	716	0	Arabidopsis thaliana myb proto-oncogene protein (MYB61) mRNA, complete cds	sp|Q8LPH6|MYB86_ARATH	263	2e-70	Transcription factor MYB86 OS=Arabidopsis thaliana GN=MYB86 PE=2 SV=1	ECU11g1690	114	4e-25	COG5147	Myb superfamily proteins, including transcription factors and mRNA splicing factors	K09422	1e-169	593	ath:AT1G09540	myb proto-oncogene protein, plant	GO:0016132//brassinosteroid biosynthetic process;GO:0009753//response to jasmonic acid stimulus;GO:0009739//response to gibberellin stimulus;GO:0048364//root development;GO:0009414//response to water deprivation;GO:0006355//regulation of transcription, DNA-dependent;GO:0009751//response to salicylic acid stimulus;GO:0042538//hyperosmotic salinity response;GO:0010119//regulation of stomatal moveme…	GO:0003677//DNA binding;GO:0003700//sequence-specific DNA binding transcription factor activity	-
15	CL10723.Contig3_CKA	1128	5	0.2191	gi|22329445|ref|NP_172425.2|	438	1e-121	myb proto-oncogene protein [Arabidopsis thaliana] >gi|41619094|gb|AAS10022.1| MYB transcription factor [Arabidopsis thaliana] >gi|332190338|gb|AEE28459.1| myb proto-oncogene protein [Arabidopsis thaliana]	gi|199580012|gb|AC189331.2|	1251	0	Brassica rapa subsp. pekinensis clone KBrB037O12, complete sequence	sp|Q8LPH6|MYB86_ARATH	83.2	2e-16	Transcription factor MYB86 OS=Arabidopsis thaliana GN=MYB86 PE=2 SV=1	ECU11g1690	50.4	5e-06	COG5147	Myb superfamily proteins, including transcription factors and mRNA splicing factors	K09422	1e-122	437	ath:AT1G09540	myb proto-oncogene protein, plant	GO:0016132//brassinosteroid biosynthetic process;GO:0009753//response to jasmonic acid stimulus;GO:0009739//response to gibberellin stimulus;GO:0048364//root development;GO:0009628//response to abiotic stimulus;GO:0006355//regulation of transcription, DNA-dependent;GO:0009751//response to salicylic acid stimulus;GO:0010119//regulation of stomatal movement;GO:0010382//cellular cell wall macromolec…	GO:0003677//DNA binding;GO:0003700//sequence-specific DNA binding transcription factor activity	-
16	CL10723.Contig4_CKA	1026	0	0	gi|22329445|ref|NP_172425.2|	413.3	2e-114	myb proto-oncogene protein [Arabidopsis thaliana] >gi|41619094|gb|AAS10022.1| MYB transcription factor [Arabidopsis thaliana] >gi|332190338|gb|AEE28459.1| myb proto-oncogene protein [Arabidopsis thaliana]	gi|199580012|gb|AC189331.2|	593	1e-166	Brassica rapa subsp. pekinensis clone KBrB037O12, complete sequence	sp|Q8LPH6|MYB86_ARATH	89.4	3e-18	Transcription factor MYB86 OS=Arabidopsis thaliana GN=MYB86 PE=2 SV=1	ECU11g1690	50.4	5e-06	COG5147	Myb superfamily proteins, including transcription factors and mRNA splicing factors	K09422	3e-115	413	ath:AT1G09540	myb proto-oncogene protein, plant	GO:0016132//brassinosteroid biosynthetic process;GO:0009753//response to jasmonic acid stimulus;GO:0009739//response to gibberellin stimulus;GO:0048364//root development;GO:0009628//response to abiotic stimulus;GO:0006355//regulation of transcription, DNA-dependent;GO:0009751//response to salicylic acid stimulus;GO:0010119//regulation of stomatal movement;GO:0010382//cellular cell wall macromolec…	GO:0003677//DNA binding;GO:0003700//sequence-specific DNA binding transcription factor activity	-
17	CL10768.Contig1_CKA	1329	510	18.9713	gi|297817694|ref|XP_002876730.1|	520.4	2e-146	myb family transcription factor [Arabidopsis lyrata subsp. lyrata] >gi|297322568|gb|EFH52989.1| myb family transcription factor [Arabidopsis lyrata subsp. lyrata]	gi|297817693|ref|XM_002876684.1|	1108	0	Arabidopsis lyrata subsp. lyrata myb family transcription factor, mRNA	sp|Q8GUN5|PHL1_ARATH	165	6e-41	Protein PHR1-LIKE 1 OS=Arabidopsis thaliana GN=PHL1 PE=1 SV=1	--	--	--	--	--	K14491	1e-12	72.8	sbi:SORBI_08g006300	two-component response regulator ARR-B family	GO:0016558//protein import into peroxisome matrix;GO:0006355//regulation of transcription, DNA-dependent;GO:0006891//intra-Golgi vesicle-mediated transport;GO:0006499//N-terminal protein myristoylation;GO:0006635//fatty acid beta-oxidation	GO:0003677//DNA binding;GO:0003700//sequence-specific DNA binding transcription factor activity	GO:0005622//intracellular
18	CL10768.Contig2_CKA	400	1	0.1236	gi|15226170|ref|NP_178216.1|	84	6e-16	myb-like HTH transcriptional regulator-like protein [Arabidopsis thaliana] >gi|13899111|gb|AAK48977.1|AF370550_1 transfactor-like protein [Arabidopsis thaliana] >gi|6598621|gb|AAF18654.1| transfactor-like protein [Arabidopsis thaliana] >gi|21536958|gb|AAM61299.1| transfactor-like protein [Arabidopsis thaliana] >gi|23197610|gb|AAN15332.1| transfactor-like protein [Arabidopsis thaliana] >gi|3302502…	gi|330250293|gb|CP002685.1|	184	4e-44	Arabidopsis thaliana chromosome 2, complete sequence	sp|Q9SAK5|APL_ARATH	52.4	8e-08	Myb family transcription factor APL OS=Arabidopsis thaliana GN=APL PE=2 SV=2	--	--	--	--	--	--	--	--	--	--	GO:0016558//protein import into peroxisome matrix;GO:0006355//regulation of transcription, DNA-dependent;GO:0006891//intra-Golgi vesicle-mediated transport;GO:0006499//N-terminal protein myristoylation;GO:0006635//fatty acid beta-oxidation	GO:0003677//DNA binding;GO:0003700//sequence-specific DNA binding transcription factor activity	GO:0005622//intracellular
19	CL11073.Contig1_CKA	815	235	14.2548	gi|297798594|ref|XP_002867181.1|	408.3	6e-113	AtMYB69 [Arabidopsis lyrata subsp. lyrata] >gi|297313017|gb|EFH43440.1| AtMYB69 [Arabidopsis lyrata subsp. lyrata]	gi|199580331|gb|AC189637.2|	753	0	Brassica rapa subsp. pekinensis clone KBrS004O21, complete sequence	sp|Q9FDW1|MYB44_ARATH	129	2e-30	Transcription factor MYB44 OS=Arabidopsis thaliana GN=MYB44 PE=2 SV=1	ECU11g1690	123	3e-28	COG5147	Myb superfamily proteins, including transcription factors and mRNA splicing factors	K09422	6e-114	408	aly:ARALYDRAFT_353481	myb proto-oncogene protein, plant	GO:0045893//positive regulation of transcription, DNA-dependent;GO:2000652//regulation of secondary cell wall biogenesis	GO:0003677//DNA binding;GO:0003700//sequence-specific DNA binding transcription factor activity	GO:0005634//nucleus
20	CL11404.Contig1_CKA	852	440	25.5308	gi|42573243|ref|NP_974718.1|	331.6	8e-90	myb-related protein 3R-1 [Arabidopsis thaliana] >gi|332660712|gb|AEE86112.1| myb-related protein 3R-1 [Arabidopsis thaliana]	gi|145362596|ref|NM_202989.2|	559	1e-156	Arabidopsis thaliana myb-related protein 3R-1 (PC-MYB1) mRNA, complete cds	--	--	--	--	--	--	--	--	--	--	--	--	--	--	GO:0000278//mitotic cell cycle;GO:0000911//cytokinesis by cell plate formation;GO:0006996//organelle organization;GO:0009746;GO:0006355//regulation of transcription, DNA-dependent;GO:0048449//floral organ formation;GO:0032875//regulation of DNA endoreduplication;GO:0000279//M phase;GO:0048438//floral whorl development	GO:0003677//DNA binding;GO:0003700//sequence-specific DNA binding transcription factor activity;GO:0003713//transcription coactivator activity	-
21	CL1182.Contig1_CKA	782	305	19.2817	gi|15238028|ref|NP_197282.1|	340.5	1e-92	myb domain protein 56 [Arabidopsis thaliana] >gi|41619414|gb|AAS10097.1| MYB transcription factor [Arabidopsis thaliana] >gi|51970528|dbj|BAD43956.1| MYB56 R2R3-MYB factor family member [Arabidopsis thaliana] >gi|51970696|dbj|BAD44040.1| MYB56 R2R3-MYB factor family member [Arabidopsis thaliana] >gi|332005088|gb|AED92471.1| myb domain protein 56 [Arabidopsis thaliana]	gi|297807796|ref|XM_002871736.1|	454	1e-125	Arabidopsis lyrata subsp. lyrata AtMYB56, mRNA	sp|Q9FDW1|MYB44_ARATH	128	4e-30	Transcription factor MYB44 OS=Arabidopsis thaliana GN=MYB44 PE=2 SV=1	ECU11g1690	116	4e-26	COG5147	Myb superfamily proteins, including transcription factors and mRNA splicing factors	K09422	1e-93	340	ath:AT5G17800	myb proto-oncogene protein, plant	GO:0006355//regulation of transcription, DNA-dependent	GO:0003700//sequence-specific DNA binding transcription factor activity;GO:0003677//DNA binding	GO:0005634//nucleus
22	CL12141.Contig1_CKA	484	144	14.7085	gi|15241963|ref|NP_200495.1|	220.3	8e-57	myb-like transcription factor family protein [Arabidopsis thaliana] >gi|41618944|gb|AAS09987.1| MYB transcription factor [Arabidopsis thaliana] >gi|46518381|gb|AAS99672.1| At5g56840 [Arabidopsis thaliana] >gi|48958509|gb|AAT47807.1| At5g56840 [Arabidopsis thaliana] >gi|332009429|gb|AED96812.1| myb-like transcription factor family protein [Arabidopsis thaliana]	gi|145359335|ref|NM_125067.3|	396	1e-108	Arabidopsis thaliana myb-like transcription factor family protein (AT5G56840) mRNA, complete cds	sp|Q2V9B0|MY1R1_SOLTU	95.9	1e-20	Transcription factor MYB1R1 OS=Solanum tuberosum PE=2 SV=1	--	--	--	--	--	--	--	--	--	--	GO:0006355//regulation of transcription, DNA-dependent	GO:0003700//sequence-specific DNA binding transcription factor activity;GO:0003677//DNA binding;GO:0008270//zinc ion binding	-
23	CL12141.Contig2_CKA	333	16	2.3753	gi|15241963|ref|NP_200495.1|	112.5	1e-24	myb-like transcription factor family protein [Arabidopsis thaliana] >gi|41618944|gb|AAS09987.1| MYB transcription factor [Arabidopsis thaliana] >gi|46518381|gb|AAS99672.1| At5g56840 [Arabidopsis thaliana] >gi|48958509|gb|AAT47807.1| At5g56840 [Arabidopsis thaliana] >gi|332009429|gb|AED96812.1| myb-like transcription factor family protein [Arabidopsis thaliana]	gi|297793196|ref|XM_002864437.1|	121	4e-25	Arabidopsis lyrata subsp. lyrata DNA-binding family protein, mRNA	--	--	--	--	--	--	--	--	--	--	--	--	--	--	GO:0006355//regulation of transcription, DNA-dependent	GO:0003700//sequence-specific DNA binding transcription factor activity;GO:0003677//DNA binding;GO:0008270//zinc ion binding	-
24	CL12207.Contig2_CKA	843	316	18.5315	gi|18399836|ref|NP_566442.1|	333.2	2e-90	myb-like HTH transcriptional regulator family protein [Arabidopsis thaliana] >gi|42572405|ref|NP_974298.1| myb-like HTH transcriptional regulator family protein [Arabidopsis thaliana] >gi|332641760|gb|AEE75281.1| myb-like HTH transcriptional regulator family protein [Arabidopsis thaliana] >gi|332641761|gb|AEE75282.1| myb-like HTH transcriptional regulator family protein [Arabidopsis thaliana]	gi|30682425|ref|NM_112141.2|	474	1e-131	Arabidopsis thaliana myb-like HTH transcriptional regulator family protein (AT3G13040) mRNA, complete cds	--	--	--	--	--	--	--	--	--	--	--	--	--	--	GO:0015996//chlorophyll catabolic process;GO:0006355//regulation of transcription, DNA-dependent	GO:0003700//sequence-specific DNA binding transcription factor activity;GO:0003677//DNA binding	-
25	CL12319.Contig1_CKA	513	100	9.6368	gi|89257652|gb|ABD65139.1|	53.1	3e-67	myb family transcription factor [Brassica oleracea]	gi|239582818|gb|AC236786.1|	254	7e-65	Brassica napus clone JBnB074N14, complete sequence	sp|Q2V9B0|MY1R1_SOLTU	130	4e-31	Transcription factor MYB1R1 OS=Solanum tuberosum PE=2 SV=1	--	--	--	--	--	--	--	--	--	--	GO:0009753//response to jasmonic acid stimulus;GO:0009739//response to gibberellin stimulus;GO:0046686//response to cadmium ion;GO:0009751//response to salicylic acid stimulus;GO:0009737//response to abscisic acid stimulus;GO:0009723//response to ethylene stimulus;GO:0009651//response to salt stress;GO:0006355//regulation of transcription, DNA-dependent	GO:0003700//sequence-specific DNA binding transcription factor activity;GO:0003677//DNA binding;GO:0008270//zinc ion binding	-
26	CL12319.Contig2_CKA	649	58	4.4181	gi|89257523|gb|ABD65013.1|	318.2	5e-86	myb family transcription factor [Brassica oleracea]	gi|312282296|dbj|AK352928.1|	529	1e-147	Thellungiella halophila mRNA, complete cds, clone: RTFL01-12-B07	sp|Q2V9B0|MY1R1_SOLTU	159	2e-39	Transcription factor MYB1R1 OS=Solanum tuberosum PE=2 SV=1	--	--	--	--	--	--	--	--	--	--	GO:0009753//response to jasmonic acid stimulus;GO:0009739//response to gibberellin stimulus;GO:0046686//response to cadmium ion;GO:0009751//response to salicylic acid stimulus;GO:0009737//response to abscisic acid stimulus;GO:0009723//response to ethylene stimulus;GO:0009651//response to salt stress;GO:0006355//regulation of transcription, DNA-dependent	GO:0003700//sequence-specific DNA binding transcription factor activity;GO:0003677//DNA binding;GO:0008270//zinc ion binding	-
27	CL12319.Contig3_CKA	1169	906	38.3147	gi|89257606|gb|ABD65094.1|	686	0	myb family transcription factor [Brassica oleracea]	gi|239582818|gb|AC236786.1|	381	1e-102	Brassica napus clone JBnB074N14, complete sequence	sp|Q2V9B0|MY1R1_SOLTU	162	3e-40	Transcription factor MYB1R1 OS=Solanum tuberosum PE=2 SV=1	--	--	--	--	--	--	--	--	--	--	GO:0009753//response to jasmonic acid stimulus;GO:0009739//response to gibberellin stimulus;GO:0046686//response to cadmium ion;GO:0009751//response to salicylic acid stimulus;GO:0009737//response to abscisic acid stimulus;GO:0009723//response to ethylene stimulus;GO:0009651//response to salt stress;GO:0006355//regulation of transcription, DNA-dependent	GO:0003700//sequence-specific DNA binding transcription factor activity;GO:0003677//DNA binding;GO:0008270//zinc ion binding	-
28	CL12325.Contig1_CKA	1084	331	15.0956	gi|79327684|ref|NP_001031870.1|	553.9	1e-156	myb domain protein 3r-4 [Arabidopsis thaliana] >gi|332004307|gb|AED91690.1| myb domain protein 3r-4 [Arabidopsis thaliana]	gi|199579904|gb|AC232450.1|	652	0	Brassica rapa subsp. pekinensis clone KBrB010H02, complete sequence	sp|Q9S7G7|MB3R1_ARATH	125	3e-29	Myb-related protein 3R-1 OS=Arabidopsis thaliana GN=MYB3R-1 PE=2 SV=1	--	--	--	--	--	--	--	--	--	--	GO:0000911//cytokinesis by cell plate formation;GO:0048453//sepal formation;GO:0000280//nuclear division;GO:0009749//response to glucose stimulus;GO:0051322//anaphase;GO:0009744//response to sucrose stimulus;GO:0048451//petal formation;GO:0010389//regulation of G2/M transition of mitotic cell cycle;GO:0009750//response to fructose stimulus;GO:0051225//spindle assembly;GO:0006355//regulation of tr…	GO:0003677//DNA binding;GO:0003700//sequence-specific DNA binding transcription factor activity;GO:0003713//transcription coactivator activity	-
29	CL12325.Contig2_CKA	2175	3	0.0682	gi|18416582|ref|NP_568249.1|	983.4	0	myb domain protein 3r-4 [Arabidopsis thaliana] >gi|41619520|gb|AAS10120.1| MYB transcription factor [Arabidopsis thaliana] >gi|332004306|gb|AED91689.1| myb domain protein 3r-4 [Arabidopsis thaliana]	gi|186522157|ref|NM_121189.3|	609	1e-171	Arabidopsis thaliana myb domain protein 3r-4 (MYB3R-4) mRNA, complete cds	sp|Q9S7G7|MB3R1_ARATH	134	2e-31	Myb-related protein 3R-1 OS=Arabidopsis thaliana GN=MYB3R-1 PE=2 SV=1	--	--	--	--	--	--	--	--	--	--	GO:0000911//cytokinesis by cell plate formation;GO:0048453//sepal formation;GO:0000280//nuclear division;GO:0009749//response to glucose stimulus;GO:0051322//anaphase;GO:0009744//response to sucrose stimulus;GO:0048451//petal formation;GO:0010389//regulation of G2/M transition of mitotic cell cycle;GO:0009750//response to fructose stimulus;GO:0051225//spindle assembly;GO:0006355//regulation of tr…	GO:0003677//DNA binding;GO:0003700//sequence-specific DNA binding transcription factor activity;GO:0003713//transcription coactivator activity	-
30	CL12325.Contig3_CKA	2096	512	12.0762	gi|18416582|ref|NP_568249.1|	24.3	0	myb domain protein 3r-4 [Arabidopsis thaliana] >gi|41619520|gb|AAS10120.1| MYB transcription factor [Arabidopsis thaliana] >gi|332004306|gb|AED91689.1| myb domain protein 3r-4 [Arabidopsis thaliana]	gi|186522157|ref|NM_121189.3|	505	1e-140	Arabidopsis thaliana myb domain protein 3r-4 (MYB3R-4) mRNA, complete cds	sp|Q9S7G7|MB3R1_ARATH	134	2e-31	Myb-related protein 3R-1 OS=Arabidopsis thaliana GN=MYB3R-1 PE=2 SV=1	--	--	--	--	--	--	--	--	--	--	GO:0000911//cytokinesis by cell plate formation;GO:0048453//sepal formation;GO:0000280//nuclear division;GO:0009749//response to glucose stimulus;GO:0051322//anaphase;GO:0009744//response to sucrose stimulus;GO:0048451//petal formation;GO:0010389//regulation of G2/M transition of mitotic cell cycle;GO:0009750//response to fructose stimulus;GO:0051225//spindle assembly;GO:0006355//regulation of tr…	GO:0003677//DNA binding;GO:0003700//sequence-specific DNA binding transcription factor activity;GO:0003713//transcription coactivator activity	-
31	CL12325.Contig4_CKA	972	73	3.7129	gi|62321169|dbj|BAD94312.1|	370.9	1e-101	putative c-myb-like transcription factor MYB3R-4 [Arabidopsis thaliana]	gi|186522157|ref|NM_121189.3|	539	1e-150	Arabidopsis thaliana myb domain protein 3r-4 (MYB3R-4) mRNA, complete cds	--	--	--	--	--	--	--	--	--	--	--	--	--	--	GO:0000911//cytokinesis by cell plate formation;GO:0048453//sepal formation;GO:0000280//nuclear division;GO:0009749//response to glucose stimulus;GO:0051322//anaphase;GO:0009744//response to sucrose stimulus;GO:0048451//petal formation;GO:0010389//regulation of G2/M transition of mitotic cell cycle;GO:0009750//response to fructose stimulus;GO:0051225//spindle assembly;GO:0006355//regulation of tr…	GO:0003677//DNA binding;GO:0003700//sequence-specific DNA binding transcription factor activity;GO:0003713//transcription coactivator activity	-
32	CL12396.Contig1_CKA	431	24	2.7529	gi|297816498|ref|XP_002876132.1|	58.9	2e-08	myb family transcription factor [Arabidopsis lyrata subsp. lyrata] >gi|297321970|gb|EFH52391.1| myb family transcription factor [Arabidopsis lyrata subsp. lyrata]	--	--	--	--	--	--	--	--	--	--	--	--	--	--	--	--	--	--	-	-	-
33	CL12396.Contig2_CKA	351	14	1.9718	gi|297816498|ref|XP_002876132.1|	58.9	2e-08	myb family transcription factor [Arabidopsis lyrata subsp. lyrata] >gi|297321970|gb|EFH52391.1| myb family transcription factor [Arabidopsis lyrata subsp. lyrata]	--	--	--	--	--	--	--	--	--	--	--	--	--	--	--	--	--	--	-	-	-
34	CL12443.Contig1_CKA	613	51	4.113	gi|6491896|gb|AAF14064.1|AF048841_1	284.6	6e-76	MYB82 [Arabidopsis thaliana]	gi|30696214|ref|NM_148121.2|	333	1e-88	Arabidopsis thaliana transcription factor MYB82 (MYB82) mRNA, complete cds	sp|Q9LTF7|MYB82_ARATH	283	5e-77	Transcription factor MYB82 OS=Arabidopsis thaliana GN=MYB82 PE=1 SV=1	ECU11g1690	97.1	2e-20	COG5147	Myb superfamily proteins, including transcription factors and mRNA splicing factors	K09422	1e-76	283	ath:AT5G52600	myb proto-oncogene protein, plant	GO:0010053//root epidermal cell differentiation;GO:0006355//regulation of transcription, DNA-dependent;GO:0048629//trichome patterning;GO:0010091//trichome branching;GO:0001708//cell fate specification	GO:0003677//DNA binding;GO:0005515//protein binding;GO:0003700//sequence-specific DNA binding transcription factor activity	GO:0005634//nucleus
35	CL12484.Contig1_CKA	343	27	3.8915	gi|297830454|ref|XP_002883109.1|	149.8	1e-35	MYB4R1 [Arabidopsis lyrata subsp. lyrata] >gi|297328949|gb|EFH59368.1| MYB4R1 [Arabidopsis lyrata subsp. lyrata]	gi|297830453|ref|XM_002883063.1|	151	5e-34	Arabidopsis lyrata subsp. lyrata MYB4R1, mRNA	--	--	--	--	--	--	--	--	--	K09422	7e-37	149	aly:ARALYDRAFT_479301	myb proto-oncogene protein, plant	GO:0009688//abscisic acid biosynthetic process;GO:0006355//regulation of transcription, DNA-dependent	GO:0003700//sequence-specific DNA binding transcription factor activity;GO:0003677//DNA binding	-
36	CL12505.Contig1_CKA	588	70	5.8853	gi|15221129|ref|NP_177548.1|	212.2	3e-54	myb domain protein 122 [Arabidopsis thaliana] >gi|114050657|gb|ABI49478.1| At1g74080 [Arabidopsis thaliana] >gi|332197425|gb|AEE35546.1| myb domain protein 122 [Arabidopsis thaliana]	gi|297839284|ref|XM_002887478.1|	440	1e-121	Arabidopsis lyrata subsp. lyrata MYB122, mRNA	sp|Q9FLR1|MYB29_ARATH	172	9e-44	Transcription factor MYB29 OS=Arabidopsis thaliana GN=MYB29 PE=1 SV=1	ECU11g1690	89.7	3e-18	COG5147	Myb superfamily proteins, including transcription factors and mRNA splicing factors	K09422	4e-55	212	ath:AT1G74080	myb proto-oncogene protein, plant	GO:0009759//indole glucosinolate biosynthetic process;GO:0031348//negative regulation of defense response;GO:0010439//regulation of glucosinolate biosynthetic process;GO:0009611//response to wounding;GO:0000162//tryptophan biosynthetic process;GO:0010438//cellular response to sulfur starvation;GO:0009739//response to gibberellin stimulus;GO:0009867//jasmonic acid mediated signaling pathway;GO:000…	GO:0016301//kinase activity;GO:0003677//DNA binding;GO:0003700//sequence-specific DNA binding transcription factor activity	GO:0009506//plasmodesma;GO:0005634//nucleus
37	CL12505.Contig2_CKA	245	30	6.0535	gi|15221129|ref|NP_177548.1|	141.4	3e-33	myb domain protein 122 [Arabidopsis thaliana] >gi|114050657|gb|ABI49478.1| At1g74080 [Arabidopsis thaliana] >gi|332197425|gb|AEE35546.1| myb domain protein 122 [Arabidopsis thaliana]	gi|297839284|ref|XM_002887478.1|	236	8e-60	Arabidopsis lyrata subsp. lyrata MYB122, mRNA	sp|Q9FLR1|MYB29_ARATH	118	7e-28	Transcription factor MYB29 OS=Arabidopsis thaliana GN=MYB29 PE=1 SV=1	ECU11g1690	56.2	1e-08	COG5147	Myb superfamily proteins, including transcription factors and mRNA splicing factors	K09422	3e-34	141	ath:AT1G74080	myb proto-oncogene protein, plant	GO:0009759//indole glucosinolate biosynthetic process;GO:0031348//negative regulation of defense response;GO:0010439//regulation of glucosinolate biosynthetic process;GO:0009611//response to wounding;GO:0000162//tryptophan biosynthetic process;GO:0010438//cellular response to sulfur starvation;GO:0009739//response to gibberellin stimulus;GO:0009867//jasmonic acid mediated signaling pathway;GO:000…	GO:0016301//kinase activity;GO:0003677//DNA binding;GO:0003700//sequence-specific DNA binding transcription factor activity	GO:0009506//plasmodesma;GO:0005634//nucleus
38	CL12517.Contig1_CKA	879	33	1.856	gi|148524147|gb|ABQ81932.1|	394	1e-108	transcription factor MYB4 [Brassica rapa subsp. chinensis] >gi|326631152|gb|ADZ98868.1| MYB domain protein 12 [Brassica rapa subsp. rapa]	gi|148524146|gb|EF531100.1|	975	0	Brassica rapa subsp. chinensis transcription factor MYB4 mRNA, complete cds	sp|Q9SZP1|MYB4_ARATH	328	3e-90	Transcription repressor MYB4 OS=Arabidopsis thaliana GN=MYB4 PE=1 SV=1	--	--	--	--	--	K09422	9e-90	328	ath:AT4G38620	myb proto-oncogene protein, plant	GO:0006598//polyamine catabolic process;GO:0009805//coumarin biosynthetic process;GO:0009753//response to jasmonic acid stimulus;GO:0010224//response to UV-B;GO:0009651//response to salt stress;GO:0009611//response to wounding;GO:0006857//oligopeptide transport;GO:0009751//response to salicylic acid stimulus;GO:0042398//cellular modified amino acid biosynthetic process;GO:0009737//response to abs…	GO:0003677//DNA binding;GO:0003700//sequence-specific DNA binding transcription factor activity	-
39	CL12517.Contig2_CKA	1265	461	18.0161	gi|148524147|gb|ABQ81932.1|	580.5	1e-164	transcription factor MYB4 [Brassica rapa subsp. chinensis] >gi|326631152|gb|ADZ98868.1| MYB domain protein 12 [Brassica rapa subsp. rapa]	gi|148524146|gb|EF531100.1|	1622	0	Brassica rapa subsp. chinensis transcription factor MYB4 mRNA, complete cds	sp|Q9SZP1|MYB4_ARATH	514	3e-146	Transcription repressor MYB4 OS=Arabidopsis thaliana GN=MYB4 PE=1 SV=1	ECU11g1690	108	2e-23	COG5147	Myb superfamily proteins, including transcription factors and mRNA splicing factors	K09422	9e-146	514	ath:AT4G38620	myb proto-oncogene protein, plant	GO:0006598//polyamine catabolic process;GO:0009805//coumarin biosynthetic process;GO:0009753//response to jasmonic acid stimulus;GO:0010224//response to UV-B;GO:0009611//response to wounding;GO:0006857//oligopeptide transport;GO:0009751//response to salicylic acid stimulus;GO:0042398//cellular modified amino acid biosynthetic process;GO:2000762//regulation of phenylpropanoid metabolic process;GO:…	GO:0003677//DNA binding;GO:0003700//sequence-specific DNA binding transcription factor activity	-
40	CL12517.Contig3_CKA	1240	689	27.4694	gi|148524147|gb|ABQ81932.1|	505	9e-142	transcription factor MYB4 [Brassica rapa subsp. chinensis] >gi|326631152|gb|ADZ98868.1| MYB domain protein 12 [Brassica rapa subsp. rapa]	gi|326631151|gb|HQ317143.1|	898	0	Brassica rapa subsp. rapa cultivar Tsuda MYB domain protein 12 (MYB4) mRNA, complete cds	sp|Q9SZP1|MYB4_ARATH	487	6e-138	Transcription repressor MYB4 OS=Arabidopsis thaliana GN=MYB4 PE=1 SV=1	ECU11g1690	108	1e-23	COG5147	Myb superfamily proteins, including transcription factors and mRNA splicing factors	K09422	1e-137	488	aly:ARALYDRAFT_490626	myb proto-oncogene protein, plant	GO:0006598//polyamine catabolic process;GO:0009805//coumarin biosynthetic process;GO:0009753//response to jasmonic acid stimulus;GO:0010224//response to UV-B;GO:0009611//response to wounding;GO:0006857//oligopeptide transport;GO:0009751//response to salicylic acid stimulus;GO:0042398//cellular modified amino acid biosynthetic process;GO:2000762//regulation of phenylpropanoid metabolic process;GO:…	GO:0003677//DNA binding;GO:0003700//sequence-specific DNA binding transcription factor activity	-
41	CL12527.Contig4_CKA	1103	83	3.7201	gi|15229748|ref|NP_187751.1|	440.7	1e-122	myb domain protein 65 [Arabidopsis thaliana] >gi|12003234|gb|AAG43496.1|AF048840_1 MYB65 [Arabidopsis thaliana] >gi|41619234|gb|AAS10055.1| MYB transcription factor [Arabidopsis thaliana] >gi|332641526|gb|AEE75047.1| myb domain protein 65 [Arabidopsis thaliana]	gi|199580239|gb|AC189547.2|	400	1e-108	Brassica rapa subsp. pekinensis clone KBrH004P05, complete sequence	sp|Q0JIC2|GAM1_ORYSJ	95.5	5e-20	Transcription factor GAMYB OS=Oryza sativa subsp. japonica GN=GAM1 PE=2 SV=1	--	--	--	--	--	K09422	2e-123	440	ath:AT3G11440	myb proto-oncogene protein, plant	GO:0009740//gibberellic acid mediated signaling pathway;GO:0045926//negative regulation of growth;GO:0043068//positive regulation of programmed cell death;GO:0009751//response to salicylic acid stimulus;GO:0048235//pollen sperm cell differentiation;GO:0045893//positive regulation of transcription, DNA-dependent;GO:0009686//gibberellin biosynthetic process;GO:0009789//positive regulation of abscis…	GO:0003700//sequence-specific DNA binding transcription factor activity	GO:0005634//nucleus
42	CL13607.Contig1_CKA	580	84	7.1598	gi|18410146|ref|NP_565045.1|	253.1	1e-66	protein TRF-like 6 [Arabidopsis thaliana] >gi|15010654|gb|AAK73986.1| At1g72650/F28P22_16 [Arabidopsis thaliana] >gi|21700907|gb|AAM70577.1| At1g72650/F28P22_16 [Arabidopsis thaliana] >gi|41619044|gb|AAS10010.1| MYB transcription factor [Arabidopsis thaliana] >gi|332197233|gb|AEE35354.1| protein TRF-like 6 [Arabidopsis thaliana]	gi|199580199|gb|AC189507.2|	321	4e-85	Brassica rapa subsp. pekinensis clone KBrB088E11, complete sequence	--	--	--	--	--	--	--	--	--	--	--	--	--	--	GO:0010048//vernalization response;GO:0009651//response to salt stress;GO:0000956//nuclear-transcribed mRNA catabolic process;GO:0045892//negative regulation of transcription, DNA-dependent;GO:0046686//response to cadmium ion	GO:0003677//DNA binding;GO:0003700//sequence-specific DNA binding transcription factor activity	-
43	CL13607.Contig2_CKA	322	34	5.22	gi|18410146|ref|NP_565045.1|	137.5	5e-32	protein TRF-like 6 [Arabidopsis thaliana] >gi|15010654|gb|AAK73986.1| At1g72650/F28P22_16 [Arabidopsis thaliana] >gi|21700907|gb|AAM70577.1| At1g72650/F28P22_16 [Arabidopsis thaliana] >gi|41619044|gb|AAS10010.1| MYB transcription factor [Arabidopsis thaliana] >gi|332197233|gb|AEE35354.1| protein TRF-like 6 [Arabidopsis thaliana]	gi|199580199|gb|AC189507.2|	212	1e-52	Brassica rapa subsp. pekinensis clone KBrB088E11, complete sequence	--	--	--	--	--	--	--	--	--	--	--	--	--	--	GO:0010048//vernalization response;GO:0009651//response to salt stress;GO:0000956//nuclear-transcribed mRNA catabolic process;GO:0045892//negative regulation of transcription, DNA-dependent;GO:0046686//response to cadmium ion	GO:0003677//DNA binding;GO:0003700//sequence-specific DNA binding transcription factor activity	-
44	CL1364.Contig1_CKA	508	495	48.1718	gi|15221900|ref|NP_173330.1|	63.5	1e-09	myb-like HTH transcriptional regulator-like protein [Arabidopsis thaliana] >gi|8778276|gb|AAF79285.1|AC068602_8 F14D16.11 [Arabidopsis thaliana] >gi|332191663|gb|AEE29784.1| myb-like HTH transcriptional regulator-like protein [Arabidopsis thaliana]	gi|332189094|gb|CP002684.1|	79.8	2e-12	Arabidopsis thaliana chromosome 1, complete sequence	--	--	--	--	--	--	--	--	--	K09422	2e-10	63.5	ath:AT1G18960	myb proto-oncogene protein, plant	GO:0006355//regulation of transcription, DNA-dependent	GO:0003700//sequence-specific DNA binding transcription factor activity;GO:0003677//DNA binding	-
45	CL13734.Contig1_CKA	298	17	2.8202	gi|308444916|gb|ADO32622.1|	186.8	7e-47	myb family transcription factor [Arabidopsis thaliana]	gi|308444915|gb|HQ222089.1|	420	1e-115	Arabidopsis thaliana myb family transcription factor (MYR2) mRNA, complete cds	sp|Q9SAK5|APL_ARATH	102	5e-23	Myb family transcription factor APL OS=Arabidopsis thaliana GN=APL PE=2 SV=2	--	--	--	--	--	K14491	4e-14	74.3	mtr:MTR_2g034960	two-component response regulator ARR-B family	-	GO:0003677//DNA binding;GO:0003700//sequence-specific DNA binding transcription factor activity	-
46	CL1431.Contig1_CKA	283	7	1.2228	gi|21593573|gb|AAM65540.1|	112.1	2e-24	DNA-binding protein PcMYB1, putative [Arabidopsis thaliana]	gi|297852685|ref|XM_002894178.1|	71.9	3e-10	Arabidopsis lyrata subsp. lyrata telomere repeat binding factor 1, mRNA	sp|Q8VWK4|TRB1_ARATH	111	1e-25	Telomere repeat-binding factor 1 OS=Arabidopsis thaliana GN=TRB1 PE=1 SV=1	--	--	--	--	--	K09422	3e-25	111	ath:AT1G49950	myb proto-oncogene protein, plant	GO:0010413//glucuronoxylan metabolic process;GO:0000911//cytokinesis by cell plate formation;GO:0009753//response to jasmonic acid stimulus;GO:0009739//response to gibberellin stimulus;GO:0009651//response to salt stress;GO:0009751//response to salicylic acid stimulus;GO:0009733//response to auxin stimulus;GO:0009737//response to abscisic acid stimulus;GO:0045492//xylan biosynthetic process;GO:00…	GO:0003691//double-stranded telomeric DNA binding;GO:0003700//sequence-specific DNA binding transcription factor activity;GO:0042803//protein homodimerization activity	GO:0043229//intracellular organelle
47	CL14320.Contig1_CKA	322	10	1.5353	gi|297795721|ref|XP_002865745.1|	190.7	5e-48	AtMYB78 [Arabidopsis lyrata subsp. lyrata] >gi|297311580|gb|EFH42004.1| AtMYB78 [Arabidopsis lyrata subsp. lyrata]	gi|297795720|ref|XM_002865699.1|	343	6e-92	Arabidopsis lyrata subsp. lyrata AtMYB78, mRNA	sp|P81391|MYB05_ANTMA	149	3e-37	Myb-related protein 305 OS=Antirrhinum majus GN=MYB305 PE=2 SV=1	ECU11g1690	83.2	1e-16	COG5147	Myb superfamily proteins, including transcription factors and mRNA splicing factors	K09422	4e-49	190	aly:ARALYDRAFT_495021	myb proto-oncogene protein, plant	GO:0052542//defense response by callose deposition;GO:0009620//response to fungus;GO:0009414//response to water deprivation;GO:0009867//jasmonic acid mediated signaling pathway;GO:0006355//regulation of transcription, DNA-dependent;GO:0009611//response to wounding;GO:0009695//jasmonic acid biosynthetic process;GO:0042538//hyperosmotic salinity response;GO:0009733//response to auxin stimulus;GO:00…	GO:0003677//DNA binding;GO:0003700//sequence-specific DNA binding transcription factor activity	GO:0005634//nucleus
48	CL14320.Contig2_CKA	217	11	2.506	gi|297795721|ref|XP_002865745.1|	85.5	2e-16	AtMYB78 [Arabidopsis lyrata subsp. lyrata] >gi|297311580|gb|EFH42004.1| AtMYB78 [Arabidopsis lyrata subsp. lyrata]	gi|332002898|gb|CP002688.1|	141	3e-31	Arabidopsis thaliana chromosome 5, complete sequence	sp|P81391|MYB05_ANTMA	55.5	7e-09	Myb-related protein 305 OS=Antirrhinum majus GN=MYB305 PE=2 SV=1	--	--	--	--	--	K09422	2e-17	85.5	aly:ARALYDRAFT_495021	myb proto-oncogene protein, plant	GO:0052542//defense response by callose deposition;GO:0009620//response to fungus;GO:0009414//response to water deprivation;GO:0009867//jasmonic acid mediated signaling pathway;GO:0006355//regulation of transcription, DNA-dependent;GO:0009611//response to wounding;GO:0009695//jasmonic acid biosynthetic process;GO:0042538//hyperosmotic salinity response;GO:0009733//response to auxin stimulus;GO:00…	GO:0003677//DNA binding;GO:0003700//sequence-specific DNA binding transcription factor activity	GO:0005634//nucleus
49	CL1443.Contig10_CKA	297	30	4.9936	gi|297829494|ref|XP_002882629.1|	165.6	1e-40	myb family transcription factor [Arabidopsis lyrata subsp. lyrata] >gi|297328469|gb|EFH58888.1| myb family transcription factor [Arabidopsis lyrata subsp. lyrata]	gi|186509925|ref|NM_001035585.3|	200	5e-49	Arabidopsis thaliana myb family transcription factor (AT3G09600) mRNA, complete cds	sp|Q6R0H0|ASG4_ARATH	87.8	1e-18	Transcription factor ASG4 OS=Arabidopsis thaliana GN=ASG4 PE=2 SV=1	--	--	--	--	--	K12133	1e-09	59.7	ath:AT1G01060	LATE ELONGATED HYPOCOTYL	GO:0009753//response to jasmonic acid stimulus;GO:0009739//response to gibberellin stimulus;GO:0009651//response to salt stress;GO:0006355//regulation of transcription, DNA-dependent;GO:0009751//response to salicylic acid stimulus;GO:0032922//circadian regulation of gene expression;GO:0009733//response to auxin stimulus;GO:0043966//histone H3 acetylation;GO:0048574//long-day photoperiodism, flowe…	GO:0003677//DNA binding;GO:0003700//sequence-specific DNA binding transcription factor activity	GO:0005634//nucleus
50	CL1443.Contig1_CKA	279	20	3.5439	gi|297829494|ref|XP_002882629.1|	128.6	2e-29	myb family transcription factor [Arabidopsis lyrata subsp. lyrata] >gi|297328469|gb|EFH58888.1| myb family transcription factor [Arabidopsis lyrata subsp. lyrata]	gi|297829493|ref|XM_002882583.1|	220	5e-55	Arabidopsis lyrata subsp. lyrata myb family transcription factor, mRNA	sp|Q6R0H0|ASG4_ARATH	94.7	1e-20	Transcription factor ASG4 OS=Arabidopsis thaliana GN=ASG4 PE=2 SV=1	--	--	--	--	--	--	--	--	--	--	GO:0009753//response to jasmonic acid stimulus;GO:0055114//oxidation-reduction process;GO:0009739//response to gibberellin stimulus;GO:0009651//response to salt stress;GO:0006355//regulation of transcription, DNA-dependent;GO:0009751//response to salicylic acid stimulus;GO:0032922//circadian regulation of gene expression;GO:0009733//response to auxin stimulus;GO:0043966//histone H3 acetylation;GO…	GO:0016616//oxidoreductase activity, acting on the CH-OH group of donors, NAD or NADP as acceptor;GO:0003677//DNA binding;GO:0003700//sequence-specific DNA binding transcription factor activity;GO:0000166//nucleotide binding;GO:0048037//cofactor binding	-
51	CL1443.Contig4_CKA	1161	0	0	gi|79313165|ref|NP_001030662.1|	379.4	5e-104	myb family transcription factor [Arabidopsis thaliana] >gi|45357118|gb|AAS58518.1| MYB transcription factor [Arabidopsis thaliana] >gi|62241832|emb|CAI77454.1| myb transcription factor LHY-CCA1-like5 [Arabidopsis thaliana] >gi|332641266|gb|AEE74787.1| myb family transcription factor [Arabidopsis thaliana]	gi|186509925|ref|NM_001035585.3|	696	0	Arabidopsis thaliana myb family transcription factor (AT3G09600) mRNA, complete cds	sp|Q6R0H0|ASG4_ARATH	177	8e-45	Transcription factor ASG4 OS=Arabidopsis thaliana GN=ASG4 PE=2 SV=1	--	--	--	--	--	K12133	4e-13	73.9	ath:AT1G01060	LATE ELONGATED HYPOCOTYL	GO:0009753//response to jasmonic acid stimulus;GO:0009739//response to gibberellin stimulus;GO:0009651//response to salt stress;GO:0006355//regulation of transcription, DNA-dependent;GO:0009751//response to salicylic acid stimulus;GO:0032922//circadian regulation of gene expression;GO:0009733//response to auxin stimulus;GO:0043966//histone H3 acetylation;GO:0048574//long-day photoperiodism, flowe…	GO:0003677//DNA binding;GO:0003700//sequence-specific DNA binding transcription factor activity	GO:0005634//nucleus
52	CL1443.Contig5_CKA	1138	1	0.0434	gi|297829494|ref|XP_002882629.1|	388.7	8e-107	myb family transcription factor [Arabidopsis lyrata subsp. lyrata] >gi|297328469|gb|EFH58888.1| myb family transcription factor [Arabidopsis lyrata subsp. lyrata]	gi|297829493|ref|XM_002882583.1|	702	0	Arabidopsis lyrata subsp. lyrata myb family transcription factor, mRNA	sp|Q6R0H0|ASG4_ARATH	183	1e-46	Transcription factor ASG4 OS=Arabidopsis thaliana GN=ASG4 PE=2 SV=1	--	--	--	--	--	K12133	4e-13	73.9	ath:AT1G01060	LATE ELONGATED HYPOCOTYL	GO:0009753//response to jasmonic acid stimulus;GO:0009739//response to gibberellin stimulus;GO:0009651//response to salt stress;GO:0006355//regulation of transcription, DNA-dependent;GO:0009751//response to salicylic acid stimulus;GO:0032922//circadian regulation of gene expression;GO:0009733//response to auxin stimulus;GO:0043966//histone H3 acetylation;GO:0048574//long-day photoperiodism, flowe…	GO:0003677//DNA binding;GO:0003700//sequence-specific DNA binding transcription factor activity	GO:0005634//nucleus
53	CL1443.Contig6_CKA	1137	0	0	gi|79313165|ref|NP_001030662.1|	379.4	5e-104	myb family transcription factor [Arabidopsis thaliana] >gi|45357118|gb|AAS58518.1| MYB transcription factor [Arabidopsis thaliana] >gi|62241832|emb|CAI77454.1| myb transcription factor LHY-CCA1-like5 [Arabidopsis thaliana] >gi|332641266|gb|AEE74787.1| myb family transcription factor [Arabidopsis thaliana]	gi|186509925|ref|NM_001035585.3|	696	0	Arabidopsis thaliana myb family transcription factor (AT3G09600) mRNA, complete cds	sp|Q6R0H0|ASG4_ARATH	177	7e-45	Transcription factor ASG4 OS=Arabidopsis thaliana GN=ASG4 PE=2 SV=1	--	--	--	--	--	K12133	4e-13	73.9	ath:AT1G01060	LATE ELONGATED HYPOCOTYL	GO:0009753//response to jasmonic acid stimulus;GO:0009739//response to gibberellin stimulus;GO:0009651//response to salt stress;GO:0006355//regulation of transcription, DNA-dependent;GO:0009751//response to salicylic acid stimulus;GO:0032922//circadian regulation of gene expression;GO:0009733//response to auxin stimulus;GO:0043966//histone H3 acetylation;GO:0048574//long-day photoperiodism, flowe…	GO:0003677//DNA binding;GO:0003700//sequence-specific DNA binding transcription factor activity	GO:0005634//nucleus
54	CL1443.Contig7_CKA	1114	0	0	gi|297829494|ref|XP_002882629.1|	388.7	8e-107	myb family transcription factor [Arabidopsis lyrata subsp. lyrata] >gi|297328469|gb|EFH58888.1| myb family transcription factor [Arabidopsis lyrata subsp. lyrata]	gi|297829493|ref|XM_002882583.1|	702	0	Arabidopsis lyrata subsp. lyrata myb family transcription factor, mRNA	sp|Q6R0H0|ASG4_ARATH	183	1e-46	Transcription factor ASG4 OS=Arabidopsis thaliana GN=ASG4 PE=2 SV=1	--	--	--	--	--	K12133	4e-13	73.9	ath:AT1G01060	LATE ELONGATED HYPOCOTYL	GO:0009753//response to jasmonic acid stimulus;GO:0009739//response to gibberellin stimulus;GO:0009651//response to salt stress;GO:0006355//regulation of transcription, DNA-dependent;GO:0009751//response to salicylic acid stimulus;GO:0032922//circadian regulation of gene expression;GO:0009733//response to auxin stimulus;GO:0043966//histone H3 acetylation;GO:0048574//long-day photoperiodism, flowe…	GO:0003677//DNA binding;GO:0003700//sequence-specific DNA binding transcription factor activity	GO:0005634//nucleus
55	CL1443.Contig8_CKA	886	0	0	gi|79313165|ref|NP_001030662.1|	191	1e-47	myb family transcription factor [Arabidopsis thaliana] >gi|45357118|gb|AAS58518.1| MYB transcription factor [Arabidopsis thaliana] >gi|62241832|emb|CAI77454.1| myb transcription factor LHY-CCA1-like5 [Arabidopsis thaliana] >gi|332641266|gb|AEE74787.1| myb family transcription factor [Arabidopsis thaliana]	gi|186509925|ref|NM_001035585.3|	385	1e-104	Arabidopsis thaliana myb family transcription factor (AT3G09600) mRNA, complete cds	sp|Q6R0H0|ASG4_ARATH	88.2	6e-18	Transcription factor ASG4 OS=Arabidopsis thaliana GN=ASG4 PE=2 SV=1	--	--	--	--	--	--	--	--	--	--	GO:0009753//response to jasmonic acid stimulus;GO:0009739//response to gibberellin stimulus;GO:0009651//response to salt stress;GO:0006355//regulation of transcription, DNA-dependent;GO:0009751//response to salicylic acid stimulus;GO:0032922//circadian regulation of gene expression;GO:0009733//response to auxin stimulus;GO:0043966//histone H3 acetylation;GO:0048574//long-day photoperiodism, flowe…	GO:0003677//DNA binding;GO:0003700//sequence-specific DNA binding transcription factor activity	GO:0005634//nucleus
56	CL1443.Contig9_CKA	863	0	0	gi|297829494|ref|XP_002882629.1|	198.7	8e-50	myb family transcription factor [Arabidopsis lyrata subsp. lyrata] >gi|297328469|gb|EFH58888.1| myb family transcription factor [Arabidopsis lyrata subsp. lyrata]	gi|297829493|ref|XM_002882583.1|	398	1e-108	Arabidopsis lyrata subsp. lyrata myb family transcription factor, mRNA	sp|Q6R0H0|ASG4_ARATH	94	1e-19	Transcription factor ASG4 OS=Arabidopsis thaliana GN=ASG4 PE=2 SV=1	--	--	--	--	--	--	--	--	--	--	GO:0009753//response to jasmonic acid stimulus;GO:0009739//response to gibberellin stimulus;GO:0009651//response to salt stress;GO:0006355//regulation of transcription, DNA-dependent;GO:0009751//response to salicylic acid stimulus;GO:0032922//circadian regulation of gene expression;GO:0009733//response to auxin stimulus;GO:0043966//histone H3 acetylation;GO:0048574//long-day photoperiodism, flowe…	GO:0003677//DNA binding;GO:0003700//sequence-specific DNA binding transcription factor activity	GO:0005634//nucleus
57	CL14484.Contig1_CKA	567	75	6.5393	gi|229914875|gb|ACQ90600.1|	97.4	1e-19	putative Myb DNA binding protein [Eutrema halophilum]	gi|330250293|gb|CP002685.1|	87.7	1e-14	Arabidopsis thaliana chromosome 2, complete sequence	sp|Q700D9|MYBF_ARATH	69.3	1e-12	Putative Myb family transcription factor At1g14600 OS=Arabidopsis thaliana GN=At1g14600 PE=2 SV=2	--	--	--	--	--	--	--	--	--	--	GO:0006355//regulation of transcription, DNA-dependent	GO:0003700//sequence-specific DNA binding transcription factor activity;GO:0003677//DNA binding	-
58	CL14678.Contig1_CKA	844	2	0.1171	gi|15219313|ref|NP_178039.1|	351.3	9e-96	myb domain protein 63 [Arabidopsis thaliana] >gi|41619180|gb|AAS10042.1| MYB transcription factor [Arabidopsis thaliana] >gi|193870489|gb|ACF22901.1| At1g79180 [Arabidopsis thaliana] >gi|332198091|gb|AEE36212.1| myb domain protein 63 [Arabidopsis thaliana]	gi|199579888|gb|AC232445.1|	559	1e-156	Brassica rapa subsp. pekinensis clone KBrB006F18, complete sequence	sp|P20024|MYB1_MAIZE	206	1e-53	Myb-related protein Zm1 OS=Zea mays PE=2 SV=1	ECU11g1690	112	6e-25	COG5147	Myb superfamily proteins, including transcription factors and mRNA splicing factors	K09422	9e-97	351	ath:AT1G79180	myb proto-oncogene protein, plant	GO:0009866//induced systemic resistance, ethylene mediated signaling pathway;GO:0071732//cellular response to nitric oxide;GO:0045492//xylan biosynthetic process;GO:0009809//lignin biosynthetic process;GO:0009753//response to jasmonic acid stimulus;GO:0009751//response to salicylic acid stimulus;GO:0010413//glucuronoxylan metabolic process;GO:2000652//regulation of secondary cell wall biogenesis;…	GO:0003677//DNA binding;GO:0003700//sequence-specific DNA binding transcription factor activity	-
59	CL14678.Contig3_CKA	605	2	0.1634	gi|3152563|gb|AAC17044.1|	177.2	1e-43	Similar to myb-related transcription factors e.g., gb|X98308. EST gb|T22093 and gb|T22697 come from this gene [Arabidopsis thaliana]	gi|199579888|gb|AC232445.1|	591	1e-166	Brassica rapa subsp. pekinensis clone KBrB006F18, complete sequence	sp|P20024|MYB1_MAIZE	65.1	3e-11	Myb-related protein Zm1 OS=Zea mays PE=2 SV=1	--	--	--	--	--	K09422	1e-44	177	ath:AT1G79180	myb proto-oncogene protein, plant	GO:0071369//cellular response to ethylene stimulus;GO:0045492//xylan biosynthetic process;GO:0009809//lignin biosynthetic process;GO:0009753//response to jasmonic acid stimulus;GO:0009751//response to salicylic acid stimulus;GO:0010413//glucuronoxylan metabolic process;GO:2000652//regulation of secondary cell wall biogenesis;GO:0045893//positive regulation of transcription, DNA-dependent;GO:00712…	GO:0003677//DNA binding;GO:0003700//sequence-specific DNA binding transcription factor activity	-
60	CL1576.Contig1_CKA	781	140	8.8619	gi|297811875|ref|XP_002873821.1|	349.7	2e-95	myb family transcription factor [Arabidopsis lyrata subsp. lyrata] >gi|297319658|gb|EFH50080.1| myb family transcription factor [Arabidopsis lyrata subsp. lyrata]	gi|332002898|gb|CP002688.1|	369	3e-99	Arabidopsis thaliana chromosome 5, complete sequence	--	--	--	--	--	--	--	--	--	--	--	--	--	--	GO:0009753//response to jasmonic acid stimulus;GO:0009739//response to gibberellin stimulus;GO:0009651//response to salt stress;GO:0006355//regulation of transcription, DNA-dependent;GO:0009751//response to salicylic acid stimulus;GO:0010600//regulation of auxin biosynthetic process;GO:0007623//circadian rhythm;GO:0048574//long-day photoperiodism, flowering;GO:0009737//response to abscisic acid s…	GO:0003677//DNA binding;GO:0003700//sequence-specific DNA binding transcription factor activity	-
61	CL1576.Contig2_CKA	999	51	2.5238	gi|297811875|ref|XP_002873821.1|	36.6	1e-105	myb family transcription factor [Arabidopsis lyrata subsp. lyrata] >gi|297319658|gb|EFH50080.1| myb family transcription factor [Arabidopsis lyrata subsp. lyrata]	gi|332002898|gb|CP002688.1|	206	3e-50	Arabidopsis thaliana chromosome 5, complete sequence	sp|P92973|CCA1_ARATH	47	7e-10	Protein CCA1 OS=Arabidopsis thaliana GN=CCA1 PE=1 SV=1	--	--	--	--	--	K12134	2e-09	47	ath:AT2G46830	circadian clock associated 1	GO:0009753//response to jasmonic acid stimulus;GO:0009739//response to gibberellin stimulus;GO:0009651//response to salt stress;GO:0006355//regulation of transcription, DNA-dependent;GO:0009751//response to salicylic acid stimulus;GO:0010600//regulation of auxin biosynthetic process;GO:0007623//circadian rhythm;GO:0048574//long-day photoperiodism, flowering;GO:0009737//response to abscisic acid s…	GO:0003677//DNA binding;GO:0003700//sequence-specific DNA binding transcription factor activity	-
62	CL1576.Contig3_CKA	841	34	1.9986	gi|297811875|ref|XP_002873821.1|	312	6e-84	myb family transcription factor [Arabidopsis lyrata subsp. lyrata] >gi|297319658|gb|EFH50080.1| myb family transcription factor [Arabidopsis lyrata subsp. lyrata]	gi|332002898|gb|CP002688.1|	206	3e-50	Arabidopsis thaliana chromosome 5, complete sequence	--	--	--	--	--	--	--	--	--	--	--	--	--	--	GO:0009753//response to jasmonic acid stimulus;GO:0009739//response to gibberellin stimulus;GO:0009651//response to salt stress;GO:0006355//regulation of transcription, DNA-dependent;GO:0009751//response to salicylic acid stimulus;GO:0010600//regulation of auxin biosynthetic process;GO:0007623//circadian rhythm;GO:0048574//long-day photoperiodism, flowering;GO:0009737//response to abscisic acid s…	GO:0003677//DNA binding;GO:0003700//sequence-specific DNA binding transcription factor activity	-
63	CL1616.Contig1_CKA	1144	411	17.761	gi|297811399|ref|XP_002873583.1|	494.6	1e-138	AtMYB46 [Arabidopsis lyrata subsp. lyrata] >gi|297319420|gb|EFH49842.1| AtMYB46 [Arabidopsis lyrata subsp. lyrata]	gi|30684156|ref|NM_121290.2|	878	0	Arabidopsis thaliana transcription factor MYB46 (MYB46) mRNA, complete cds	sp|Q9LXV2|MYB46_ARATH	494	5e-140	Transcription factor MYB46 OS=Arabidopsis thaliana GN=MYB46 PE=2 SV=1	ECU11g1690	114	2e-25	COG5147	Myb superfamily proteins, including transcription factors and mRNA splicing factors	K09422	1e-139	494	aly:ARALYDRAFT_909234	myb proto-oncogene protein, plant	GO:0010413//glucuronoxylan metabolic process;GO:0009751//response to salicylic acid stimulus;GO:0045492//xylan biosynthetic process;GO:0045893//positive regulation of transcription, DNA-dependent;GO:0050832//defense response to fungus;GO:2000652//regulation of secondary cell wall biogenesis	GO:0003677//DNA binding;GO:0003700//sequence-specific DNA binding transcription factor activity	GO:0005634//nucleus
64	CL1616.Contig2_CKA	882	22	1.2331	gi|297811399|ref|XP_002873583.1|	315.5	6e-85	AtMYB46 [Arabidopsis lyrata subsp. lyrata] >gi|297319420|gb|EFH49842.1| AtMYB46 [Arabidopsis lyrata subsp. lyrata]	gi|199580295|gb|AC189599.2|	878	0	Brassica rapa subsp. pekinensis clone KBrH014H10, complete sequence	sp|Q9LXV2|MYB46_ARATH	315	3e-86	Transcription factor MYB46 OS=Arabidopsis thaliana GN=MYB46 PE=2 SV=1	ECU11g1690	55.8	9e-08	COG5147	Myb superfamily proteins, including transcription factors and mRNA splicing factors	K09422	6e-86	315	aly:ARALYDRAFT_909234	myb proto-oncogene protein, plant	GO:0010413//glucuronoxylan metabolic process;GO:0009751//response to salicylic acid stimulus;GO:0045492//xylan biosynthetic process;GO:0045893//positive regulation of transcription, DNA-dependent;GO:0050832//defense response to fungus;GO:2000652//regulation of secondary cell wall biogenesis	GO:0003677//DNA binding;GO:0003700//sequence-specific DNA binding transcription factor activity	GO:0005634//nucleus
65	CL1616.Contig4_CKA	456	590	63.9644	gi|297811399|ref|XP_002873583.1|	203.4	8e-52	AtMYB46 [Arabidopsis lyrata subsp. lyrata] >gi|297319420|gb|EFH49842.1| AtMYB46 [Arabidopsis lyrata subsp. lyrata]	gi|332002898|gb|CP002688.1|	311	3e-82	Arabidopsis thaliana chromosome 5, complete sequence	sp|Q9LXV2|MYB46_ARATH	201	2e-52	Transcription factor MYB46 OS=Arabidopsis thaliana GN=MYB46 PE=2 SV=1	--	--	--	--	--	K09422	1e-52	203	aly:ARALYDRAFT_909234	myb proto-oncogene protein, plant	GO:0010413//glucuronoxylan metabolic process;GO:0009751//response to salicylic acid stimulus;GO:0045492//xylan biosynthetic process;GO:0045893//positive regulation of transcription, DNA-dependent;GO:0050832//defense response to fungus;GO:2000652//regulation of secondary cell wall biogenesis	GO:0003677//DNA binding;GO:0003700//sequence-specific DNA binding transcription factor activity	GO:0005634//nucleus
66	CL1691.Contig1_CKA	876	495	27.9352	gi|15230731|ref|NP_187301.1|	342.8	3e-93	myb domain protein 108 [Arabidopsis thaliana] >gi|332640881|gb|AEE74402.1| myb domain protein 108 [Arabidopsis thaliana]	gi|199579915|gb|AC189233.2|	430	1e-117	Brassica rapa subsp. pekinensis clone KBrB013O20, complete sequence	sp|P81394|MYB15_ANTMA	53.1	2e-07	Myb-related protein 315 OS=Antirrhinum majus GN=MYB315 PE=2 SV=1	--	--	--	--	--	K09422	3e-94	342	ath:AT3G06490	myb proto-oncogene protein, plant	GO:0052542//defense response by callose deposition;GO:0009620//response to fungus;GO:0009414//response to water deprivation;GO:0009867//jasmonic acid mediated signaling pathway;GO:0006355//regulation of transcription, DNA-dependent;GO:0009611//response to wounding;GO:0009695//jasmonic acid biosynthetic process;GO:0042538//hyperosmotic salinity response;GO:0009733//response to auxin stimulus;GO:00…	GO:0003677//DNA binding;GO:0003700//sequence-specific DNA binding transcription factor activity	GO:0005634//nucleus
67	CL1805.Contig1_CKA	1184	18	0.7516	gi|18404044|ref|NP_566744.1|	484.6	1e-135	myb family transcription factor [Arabidopsis thaliana] >gi|15215654|gb|AAK91372.1| AT3g24120/MUJ8_3 [Arabidopsis thaliana] >gi|20334892|gb|AAM16202.1| AT3g24120/MUJ8_3 [Arabidopsis thaliana] >gi|332643338|gb|AEE76859.1| myb family transcription factor [Arabidopsis thaliana]	gi|297831203|ref|XM_002883438.1|	773	0	Arabidopsis lyrata subsp. lyrata myb family transcription factor, mRNA	sp|Q9SAK5|APL_ARATH	199	3e-51	Myb family transcription factor APL OS=Arabidopsis thaliana GN=APL PE=2 SV=2	--	--	--	--	--	K14491	5e-12	70.5	ota:Ot16g01320	two-component response regulator ARR-B family	GO:0010048//vernalization response;GO:0009086//methionine biosynthetic process;GO:0006355//regulation of transcription, DNA-dependent;GO:0048573//photoperiodism, flowering;GO:0000394//RNA splicing, via endonucleolytic cleavage and ligation;GO:0009567//double fertilization forming a zygote and endosperm	GO:0003677//DNA binding;GO:0003700//sequence-specific DNA binding transcription factor activity	-
68	CL1805.Contig2_CKA	1167	12	0.5083	gi|18404044|ref|NP_566744.1|	496.9	2e-139	myb family transcription factor [Arabidopsis thaliana] >gi|15215654|gb|AAK91372.1| AT3g24120/MUJ8_3 [Arabidopsis thaliana] >gi|20334892|gb|AAM16202.1| AT3g24120/MUJ8_3 [Arabidopsis thaliana] >gi|332643338|gb|AEE76859.1| myb family transcription factor [Arabidopsis thaliana]	gi|297831203|ref|XM_002883438.1|	807	0	Arabidopsis lyrata subsp. lyrata myb family transcription factor, mRNA	sp|Q9SAK5|APL_ARATH	199	2e-51	Myb family transcription factor APL OS=Arabidopsis thaliana GN=APL PE=2 SV=2	--	--	--	--	--	K14491	5e-12	70.5	ota:Ot16g01320	two-component response regulator ARR-B family	GO:0010048//vernalization response;GO:0009086//methionine biosynthetic process;GO:0006355//regulation of transcription, DNA-dependent;GO:0048573//photoperiodism, flowering;GO:0000394//RNA splicing, via endonucleolytic cleavage and ligation;GO:0009567//double fertilization forming a zygote and endosperm	GO:0003677//DNA binding;GO:0003700//sequence-specific DNA binding transcription factor activity	-
69	CL1805.Contig3_CKA	1055	1	0.0469	gi|18404044|ref|NP_566744.1|	454.1	1e-126	myb family transcription factor [Arabidopsis thaliana] >gi|15215654|gb|AAK91372.1| AT3g24120/MUJ8_3 [Arabidopsis thaliana] >gi|20334892|gb|AAM16202.1| AT3g24120/MUJ8_3 [Arabidopsis thaliana] >gi|332643338|gb|AEE76859.1| myb family transcription factor [Arabidopsis thaliana]	gi|297831203|ref|XM_002883438.1|	634	1e-179	Arabidopsis lyrata subsp. lyrata myb family transcription factor, mRNA	sp|Q9SAK5|APL_ARATH	194	5e-50	Myb family transcription factor APL OS=Arabidopsis thaliana GN=APL PE=2 SV=2	--	--	--	--	--	K13606	1e-11	69.3	bdi:100846349	chlorophyll(ide) b reductase [EC:1.1.1.294]	GO:0010048//vernalization response;GO:0009086//methionine biosynthetic process;GO:0006355//regulation of transcription, DNA-dependent;GO:0048573//photoperiodism, flowering;GO:0000394//RNA splicing, via endonucleolytic cleavage and ligation;GO:0009567//double fertilization forming a zygote and endosperm	GO:0003677//DNA binding;GO:0003700//sequence-specific DNA binding transcription factor activity	-
70	CL1805.Contig4_CKA	1038	2	0.0953	gi|18404044|ref|NP_566744.1|	466.5	2e-130	myb family transcription factor [Arabidopsis thaliana] >gi|15215654|gb|AAK91372.1| AT3g24120/MUJ8_3 [Arabidopsis thaliana] >gi|20334892|gb|AAM16202.1| AT3g24120/MUJ8_3 [Arabidopsis thaliana] >gi|332643338|gb|AEE76859.1| myb family transcription factor [Arabidopsis thaliana]	gi|186510368|ref|NM_113317.4|	674	0	Arabidopsis thaliana myb family transcription factor (AT3G24120) mRNA, complete cds	sp|Q9SAK5|APL_ARATH	195	4e-50	Myb family transcription factor APL OS=Arabidopsis thaliana GN=APL PE=2 SV=2	--	--	--	--	--	K13606	1e-11	69.3	bdi:100846349	chlorophyll(ide) b reductase [EC:1.1.1.294]	GO:0010048//vernalization response;GO:0009086//methionine biosynthetic process;GO:0006355//regulation of transcription, DNA-dependent;GO:0048573//photoperiodism, flowering;GO:0000394//RNA splicing, via endonucleolytic cleavage and ligation;GO:0009567//double fertilization forming a zygote and endosperm	GO:0003677//DNA binding;GO:0003700//sequence-specific DNA binding transcription factor activity	-
71	CL1805.Contig5_CKA	783	21	1.3259	gi|18404044|ref|NP_566744.1|	98.2	1e-89	myb family transcription factor [Arabidopsis thaliana] >gi|15215654|gb|AAK91372.1| AT3g24120/MUJ8_3 [Arabidopsis thaliana] >gi|20334892|gb|AAM16202.1| AT3g24120/MUJ8_3 [Arabidopsis thaliana] >gi|332643338|gb|AEE76859.1| myb family transcription factor [Arabidopsis thaliana]	gi|297831203|ref|XM_002883438.1|	454	1e-125	Arabidopsis lyrata subsp. lyrata myb family transcription factor, mRNA	sp|Q9SAK5|APL_ARATH	142	2e-34	Myb family transcription factor APL OS=Arabidopsis thaliana GN=APL PE=2 SV=2	--	--	--	--	--	K14491	2e-11	67.8	ppp:PHYPADRAFT_152341	two-component response regulator ARR-B family	GO:0010048//vernalization response;GO:0009086//methionine biosynthetic process;GO:0006355//regulation of transcription, DNA-dependent;GO:0048573//photoperiodism, flowering;GO:0000394//RNA splicing, via endonucleolytic cleavage and ligation;GO:0009567//double fertilization forming a zygote and endosperm	GO:0003677//DNA binding;GO:0003700//sequence-specific DNA binding transcription factor activity	-
72	CL1805.Contig6_CKA	654	1	0.0756	gi|18404044|ref|NP_566744.1|	98.2	1e-80	myb family transcription factor [Arabidopsis thaliana] >gi|15215654|gb|AAK91372.1| AT3g24120/MUJ8_3 [Arabidopsis thaliana] >gi|20334892|gb|AAM16202.1| AT3g24120/MUJ8_3 [Arabidopsis thaliana] >gi|332643338|gb|AEE76859.1| myb family transcription factor [Arabidopsis thaliana]	gi|297831203|ref|XM_002883438.1|	315	3e-83	Arabidopsis lyrata subsp. lyrata myb family transcription factor, mRNA	sp|Q9SAK5|APL_ARATH	138	2e-33	Myb family transcription factor APL OS=Arabidopsis thaliana GN=APL PE=2 SV=2	--	--	--	--	--	K13606	5e-12	69.3	bdi:100846349	chlorophyll(ide) b reductase [EC:1.1.1.294]	GO:0010048//vernalization response;GO:0009086//methionine biosynthetic process;GO:0006355//regulation of transcription, DNA-dependent;GO:0048573//photoperiodism, flowering;GO:0000394//RNA splicing, via endonucleolytic cleavage and ligation;GO:0009567//double fertilization forming a zygote and endosperm	GO:0003677//DNA binding;GO:0003700//sequence-specific DNA binding transcription factor activity	-
73	CL2224.Contig1_CKA	643	212	16.2996	gi|297834082|ref|XP_002884923.1|	200.7	1e-50	myb family transcription factor [Arabidopsis lyrata subsp. lyrata] >gi|297330763|gb|EFH61182.1| myb family transcription factor [Arabidopsis lyrata subsp. lyrata]	gi|297834081|ref|XM_002884877.1|	369	2e-99	Arabidopsis lyrata subsp. lyrata myb family transcription factor, mRNA	sp|Q9SAK5|APL_ARATH	154	4e-38	Myb family transcription factor APL OS=Arabidopsis thaliana GN=APL PE=2 SV=2	--	--	--	--	--	K14491	3e-13	73.2	osa:4332111	two-component response regulator ARR-B family	GO:0010088//phloem development;GO:0010089//xylem development;GO:0006355//regulation of transcription, DNA-dependent	GO:0003700//sequence-specific DNA binding transcription factor activity;GO:0003677//DNA binding	GO:0005634//nucleus
74	CL2262.Contig5_CKA	1576	148	4.6426	gi|41619230|gb|AAS10054.1|	219.2	1e-55	MYB transcription factor [Arabidopsis thaliana]	gi|297829183|ref|XM_002882428.1|	462	1e-127	Arabidopsis lyrata subsp. lyrata botrytis-susceptible1, myb domain protein 108 (MYB108), mRNA	sp|P81391|MYB05_ANTMA	157	1e-38	Myb-related protein 305 OS=Antirrhinum majus GN=MYB305 PE=2 SV=1	ECU11g1690	92.4	2e-18	COG5147	Myb superfamily proteins, including transcription factors and mRNA splicing factors	K09422	1e-56	219	ath:AT3G06490	myb proto-oncogene protein, plant	GO:0052542//defense response by callose deposition;GO:0009620//response to fungus;GO:0009414//response to water deprivation;GO:0009867//jasmonic acid mediated signaling pathway;GO:0006355//regulation of transcription, DNA-dependent;GO:0009611//response to wounding;GO:0009695//jasmonic acid biosynthetic process;GO:0042538//hyperosmotic salinity response;GO:0009733//response to auxin stimulus;GO:00…	GO:0003677//DNA binding;GO:0003700//sequence-specific DNA binding transcription factor activity	GO:0005634//nucleus
75	CL2431.Contig1_CKA	1378	147	5.2737	gi|334185429|ref|NP_001189922.1|	603.2	2e-171	myb domain protein 4r1 [Arabidopsis thaliana] >gi|332642527|gb|AEE76048.1| myb domain protein 4r1 [Arabidopsis thaliana]	gi|334185428|ref|NM_001202993.1|	513	1e-142	Arabidopsis thaliana myb domain protein 4r1 (MYB4R1) mRNA, complete cds	sp|Q9S7G7|MB3R1_ARATH	119	4e-27	Myb-related protein 3R-1 OS=Arabidopsis thaliana GN=MYB3R-1 PE=2 SV=1	YKR099w	77	7e-14	COG5147	Myb superfamily proteins, including transcription factors and mRNA splicing factors	K09422	3e-172	603	ath:AT3G18100	myb proto-oncogene protein, plant	GO:0009688//abscisic acid biosynthetic process;GO:0006355//regulation of transcription, DNA-dependent	GO:0003700//sequence-specific DNA binding transcription factor activity;GO:0003677//DNA binding	-
76	CL258.Contig11_CKA	1128	1	0.0438	gi|295883125|gb|ADG56764.1|	149.4	8e-35	putative MYB transcription factor [Rosa rugosa]	gi|199579889|gb|AC232446.1|	244	2e-61	Brassica rapa subsp. pekinensis clone KBrB006G23, complete sequence	sp|Q6R0H0|ASG4_ARATH	105	4e-23	Transcription factor ASG4 OS=Arabidopsis thaliana GN=ASG4 PE=2 SV=1	--	--	--	--	--	K12134	1e-13	75.5	aly:ARALYDRAFT_904154	circadian clock associated 1	GO:0009753//response to jasmonic acid stimulus;GO:0009739//response to gibberellin stimulus;GO:0046686//response to cadmium ion;GO:0009751//response to salicylic acid stimulus;GO:0009737//response to abscisic acid stimulus;GO:0009723//response to ethylene stimulus;GO:0009651//response to salt stress;GO:0006355//regulation of transcription, DNA-dependent	GO:0003700//sequence-specific DNA binding transcription factor activity;GO:0003677//DNA binding	-
77	CL258.Contig13_CKA	1107	1	0.0447	gi|295883125|gb|ADG56764.1|	110.2	5e-23	putative MYB transcription factor [Rosa rugosa]	gi|199579889|gb|AC232446.1|	168	7e-39	Brassica rapa subsp. pekinensis clone KBrB006G23, complete sequence	sp|Q6R0H0|ASG4_ARATH	97.8	1e-20	Transcription factor ASG4 OS=Arabidopsis thaliana GN=ASG4 PE=2 SV=1	--	--	--	--	--	K12133	1e-12	72.4	ath:AT1G01060	LATE ELONGATED HYPOCOTYL	GO:0009753//response to jasmonic acid stimulus;GO:0009739//response to gibberellin stimulus;GO:0046686//response to cadmium ion;GO:0009751//response to salicylic acid stimulus;GO:0009733//response to auxin stimulus;GO:0009737//response to abscisic acid stimulus;GO:0009723//response to ethylene stimulus;GO:0009651//response to salt stress;GO:0006355//regulation of transcription, DNA-dependent	GO:0003700//sequence-specific DNA binding transcription factor activity;GO:0003677//DNA binding	-
78	CL258.Contig1_CKA	1378	3	0.1076	gi|295883125|gb|ADG56764.1|	151	3e-35	putative MYB transcription factor [Rosa rugosa]	gi|199579889|gb|AC232446.1|	244	2e-61	Brassica rapa subsp. pekinensis clone KBrB006G23, complete sequence	sp|Q6R0H0|ASG4_ARATH	107	2e-23	Transcription factor ASG4 OS=Arabidopsis thaliana GN=ASG4 PE=2 SV=1	--	--	--	--	--	K12134	7e-14	77	aly:ARALYDRAFT_904154	circadian clock associated 1	GO:0009753//response to jasmonic acid stimulus;GO:0009739//response to gibberellin stimulus;GO:0046686//response to cadmium ion;GO:0009751//response to salicylic acid stimulus;GO:0009737//response to abscisic acid stimulus;GO:0009723//response to ethylene stimulus;GO:0009651//response to salt stress;GO:0006355//regulation of transcription, DNA-dependent	GO:0003700//sequence-specific DNA binding transcription factor activity;GO:0003677//DNA binding	-
79	CL258.Contig2_CKA	1375	1	0.036	gi|295883125|gb|ADG56764.1|	110.2	7e-23	putative MYB transcription factor [Rosa rugosa]	gi|199579889|gb|AC232446.1|	168	9e-39	Brassica rapa subsp. pekinensis clone KBrB006G23, complete sequence	sp|Q6R0H0|ASG4_ARATH	97.8	1e-20	Transcription factor ASG4 OS=Arabidopsis thaliana GN=ASG4 PE=2 SV=1	--	--	--	--	--	K12133	2e-12	72.4	ath:AT1G01060	LATE ELONGATED HYPOCOTYL	GO:0009753//response to jasmonic acid stimulus;GO:0009739//response to gibberellin stimulus;GO:0046686//response to cadmium ion;GO:0009751//response to salicylic acid stimulus;GO:0009733//response to auxin stimulus;GO:0009737//response to abscisic acid stimulus;GO:0009723//response to ethylene stimulus;GO:0009651//response to salt stress;GO:0006355//regulation of transcription, DNA-dependent	GO:0003700//sequence-specific DNA binding transcription factor activity;GO:0003677//DNA binding	-
80	CL258.Contig30_CKA	1467	1	0.0337	gi|295883125|gb|ADG56764.1|	111.7	2e-23	putative MYB transcription factor [Rosa rugosa]	gi|199579889|gb|AC232446.1|	168	1e-38	Brassica rapa subsp. pekinensis clone KBrB006G23, complete sequence	sp|Q6R0H0|ASG4_ARATH	99.4	5e-21	Transcription factor ASG4 OS=Arabidopsis thaliana GN=ASG4 PE=2 SV=1	--	--	--	--	--	K12133	6e-13	73.9	ath:AT1G01060	LATE ELONGATED HYPOCOTYL	GO:0009753//response to jasmonic acid stimulus;GO:0009739//response to gibberellin stimulus;GO:0046686//response to cadmium ion;GO:0009751//response to salicylic acid stimulus;GO:0009733//response to auxin stimulus;GO:0009737//response to abscisic acid stimulus;GO:0009723//response to ethylene stimulus;GO:0009651//response to salt stress;GO:0006355//regulation of transcription, DNA-dependent	GO:0003700//sequence-specific DNA binding transcription factor activity;GO:0003677//DNA binding	-
81	CL258.Contig4_CKA	1357	1	0.0364	gi|295883125|gb|ADG56764.1|	111.7	2e-23	putative MYB transcription factor [Rosa rugosa]	gi|199579889|gb|AC232446.1|	168	9e-39	Brassica rapa subsp. pekinensis clone KBrB006G23, complete sequence	sp|Q6R0H0|ASG4_ARATH	99.4	4e-21	Transcription factor ASG4 OS=Arabidopsis thaliana GN=ASG4 PE=2 SV=1	--	--	--	--	--	K12133	5e-13	73.9	ath:AT1G01060	LATE ELONGATED HYPOCOTYL	GO:0009753//response to jasmonic acid stimulus;GO:0009739//response to gibberellin stimulus;GO:0046686//response to cadmium ion;GO:0009751//response to salicylic acid stimulus;GO:0009733//response to auxin stimulus;GO:0009737//response to abscisic acid stimulus;GO:0009723//response to ethylene stimulus;GO:0009651//response to salt stress;GO:0006355//regulation of transcription, DNA-dependent	GO:0003700//sequence-specific DNA binding transcription factor activity;GO:0003677//DNA binding	-
82	CL258.Contig5_CKA	1286	1	0.0384	gi|295883125|gb|ADG56764.1|	149.4	1e-34	putative MYB transcription factor [Rosa rugosa]	gi|199579889|gb|AC232446.1|	244	2e-61	Brassica rapa subsp. pekinensis clone KBrB006G23, complete sequence	sp|Q6R0H0|ASG4_ARATH	105	4e-23	Transcription factor ASG4 OS=Arabidopsis thaliana GN=ASG4 PE=2 SV=1	--	--	--	--	--	K12134	2e-13	75.5	aly:ARALYDRAFT_904154	circadian clock associated 1	GO:0009753//response to jasmonic acid stimulus;GO:0009739//response to gibberellin stimulus;GO:0046686//response to cadmium ion;GO:0009751//response to salicylic acid stimulus;GO:0009737//response to abscisic acid stimulus;GO:0009723//response to ethylene stimulus;GO:0009651//response to salt stress;GO:0006355//regulation of transcription, DNA-dependent	GO:0003700//sequence-specific DNA binding transcription factor activity;GO:0003677//DNA binding	-
83	CL258.Contig7_CKA	1265	1	0.0391	gi|295883125|gb|ADG56764.1|	110.2	6e-23	putative MYB transcription factor [Rosa rugosa]	gi|199579889|gb|AC232446.1|	168	8e-39	Brassica rapa subsp. pekinensis clone KBrB006G23, complete sequence	sp|Q6R0H0|ASG4_ARATH	97.8	1e-20	Transcription factor ASG4 OS=Arabidopsis thaliana GN=ASG4 PE=2 SV=1	--	--	--	--	--	K12133	1e-12	72.4	ath:AT1G01060	LATE ELONGATED HYPOCOTYL	GO:0009753//response to jasmonic acid stimulus;GO:0009739//response to gibberellin stimulus;GO:0046686//response to cadmium ion;GO:0009751//response to salicylic acid stimulus;GO:0009733//response to auxin stimulus;GO:0009737//response to abscisic acid stimulus;GO:0009723//response to ethylene stimulus;GO:0009651//response to salt stress;GO:0006355//regulation of transcription, DNA-dependent	GO:0003700//sequence-specific DNA binding transcription factor activity;GO:0003677//DNA binding	-
84	CL258.Contig8_CKA	1217	10	0.4062	gi|295883125|gb|ADG56764.1|	110.2	6e-23	putative MYB transcription factor [Rosa rugosa]	gi|199579889|gb|AC232446.1|	168	8e-39	Brassica rapa subsp. pekinensis clone KBrB006G23, complete sequence	sp|Q6R0H0|ASG4_ARATH	97.8	1e-20	Transcription factor ASG4 OS=Arabidopsis thaliana GN=ASG4 PE=2 SV=1	--	--	--	--	--	K12133	1e-12	72.4	ath:AT1G01060	LATE ELONGATED HYPOCOTYL	GO:0009753//response to jasmonic acid stimulus;GO:0009739//response to gibberellin stimulus;GO:0046686//response to cadmium ion;GO:0009751//response to salicylic acid stimulus;GO:0009733//response to auxin stimulus;GO:0009737//response to abscisic acid stimulus;GO:0009723//response to ethylene stimulus;GO:0009651//response to salt stress;GO:0006355//regulation of transcription, DNA-dependent	GO:0003700//sequence-specific DNA binding transcription factor activity;GO:0003677//DNA binding	-
85	CL258.Contig9_CKA	1176	3	0.1261	gi|295883125|gb|ADG56764.1|	149.4	9e-35	putative MYB transcription factor [Rosa rugosa]	gi|199579889|gb|AC232446.1|	244	2e-61	Brassica rapa subsp. pekinensis clone KBrB006G23, complete sequence	sp|Q6R0H0|ASG4_ARATH	105	4e-23	Transcription factor ASG4 OS=Arabidopsis thaliana GN=ASG4 PE=2 SV=1	--	--	--	--	--	K12134	2e-13	75.5	aly:ARALYDRAFT_904154	circadian clock associated 1	GO:0009753//response to jasmonic acid stimulus;GO:0009739//response to gibberellin stimulus;GO:0046686//response to cadmium ion;GO:0009751//response to salicylic acid stimulus;GO:0009737//response to abscisic acid stimulus;GO:0009723//response to ethylene stimulus;GO:0009651//response to salt stress;GO:0006355//regulation of transcription, DNA-dependent	GO:0003700//sequence-specific DNA binding transcription factor activity;GO:0003677//DNA binding	-
86	CL2705.Contig1_CKA	1144	2	0.0864	gi|15237776|ref|NP_200698.1|	517.7	1e-145	Homeodomain-like transcriptional regulator [Arabidopsis thaliana] >gi|41619012|gb|AAS10003.1| MYB transcription factor [Arabidopsis thaliana] >gi|332009732|gb|AED97115.1| Homeodomain-like transcriptional regulator [Arabidopsis thaliana]	gi|42568642|ref|NM_125280.3|	767	0	Arabidopsis thaliana Homeodomain-like transcriptional regulator (AT5G58900) mRNA, complete cds	sp|Q2V9B0|MY1R1_SOLTU	118	5e-27	Transcription factor MYB1R1 OS=Solanum tuberosum PE=2 SV=1	--	--	--	--	--	K12133	7e-06	50.1	aly:ARALYDRAFT_470177	LATE ELONGATED HYPOCOTYL	-	GO:0003700//sequence-specific DNA binding transcription factor activity;GO:0003677//DNA binding	GO:0005634//nucleus
87	CL2705.Contig2_CKA	1114	0	0	gi|15237776|ref|NP_200698.1|	520.8	1e-146	Homeodomain-like transcriptional regulator [Arabidopsis thaliana] >gi|41619012|gb|AAS10003.1| MYB transcription factor [Arabidopsis thaliana] >gi|332009732|gb|AED97115.1| Homeodomain-like transcriptional regulator [Arabidopsis thaliana]	gi|42568642|ref|NM_125280.3|	777	0	Arabidopsis thaliana Homeodomain-like transcriptional regulator (AT5G58900) mRNA, complete cds	sp|Q2V9B0|MY1R1_SOLTU	118	5e-27	Transcription factor MYB1R1 OS=Solanum tuberosum PE=2 SV=1	--	--	--	--	--	K12133	7e-06	50.1	aly:ARALYDRAFT_470177	LATE ELONGATED HYPOCOTYL	-	GO:0003700//sequence-specific DNA binding transcription factor activity;GO:0003677//DNA binding	GO:0005634//nucleus
88	CL2705.Contig3_CKA	633	0	0	gi|15237776|ref|NP_200698.1|	282.7	2e-75	Homeodomain-like transcriptional regulator [Arabidopsis thaliana] >gi|41619012|gb|AAS10003.1| MYB transcription factor [Arabidopsis thaliana] >gi|332009732|gb|AED97115.1| Homeodomain-like transcriptional regulator [Arabidopsis thaliana]	gi|332002898|gb|CP002688.1|	450	1e-124	Arabidopsis thaliana chromosome 5, complete sequence	--	--	--	--	--	--	--	--	--	--	--	--	--	--	GO:0006355//regulation of transcription, DNA-dependent	GO:0003700//sequence-specific DNA binding transcription factor activity;GO:0003677//DNA binding	GO:0005634//nucleus
89	CL2705.Contig4_CKA	619	14	1.1181	gi|297796825|ref|XP_002866297.1|	246.1	2e-64	myb family transcription factor [Arabidopsis lyrata subsp. lyrata] >gi|297312132|gb|EFH42556.1| myb family transcription factor [Arabidopsis lyrata subsp. lyrata]	gi|297796824|ref|XM_002866251.1|	341	5e-91	Arabidopsis lyrata subsp. lyrata myb family transcription factor, mRNA	sp|Q2V9B0|MY1R1_SOLTU	92.4	2e-19	Transcription factor MYB1R1 OS=Solanum tuberosum PE=2 SV=1	--	--	--	--	--	--	--	--	--	--	-	GO:0003700//sequence-specific DNA binding transcription factor activity;GO:0003677//DNA binding	GO:0005634//nucleus
90	CL2705.Contig5_CKA	603	0	0	gi|15237776|ref|NP_200698.1|	285.8	2e-76	Homeodomain-like transcriptional regulator [Arabidopsis thaliana] >gi|41619012|gb|AAS10003.1| MYB transcription factor [Arabidopsis thaliana] >gi|332009732|gb|AED97115.1| Homeodomain-like transcriptional regulator [Arabidopsis thaliana]	gi|332002898|gb|CP002688.1|	460	1e-127	Arabidopsis thaliana chromosome 5, complete sequence	--	--	--	--	--	--	--	--	--	--	--	--	--	--	GO:0006355//regulation of transcription, DNA-dependent	GO:0003700//sequence-specific DNA binding transcription factor activity;GO:0003677//DNA binding	GO:0005634//nucleus
91	CL2809.Contig1_CKA	354	16	2.2344	gi|317141723|gb|ADV03957.1|	230.3	5e-60	MYB DNA binding domain transcription factor BolC.TT2 [Brassica oleracea]	gi|112142580|gb|DQ778647.1|	553	1e-155	Brassica napus transparent testa 2 family isoform 2 (TT2-2) mRNA, complete cds, alternatively spliced	sp|Q9FJA2|TT2_ARATH	219	3e-58	Transcription factor TT2 OS=Arabidopsis thaliana GN=TT2 PE=1 SV=1	ECU11g1690	92.8	1e-19	COG5147	Myb superfamily proteins, including transcription factors and mRNA splicing factors	K09422	8e-58	219	ath:AT5G35550	myb proto-oncogene protein, plant	GO:0010023//proanthocyanidin biosynthetic process;GO:0006355//regulation of transcription, DNA-dependent	GO:0003700//sequence-specific DNA binding transcription factor activity;GO:0003677//DNA binding	GO:0005634//nucleus
92	CL3167.Contig1_CKA	488	30	3.0392	gi|297850058|ref|XP_002892910.1|	52	1e-56	AtMYB58 [Arabidopsis lyrata subsp. lyrata] >gi|297338752|gb|EFH69169.1| AtMYB58 [Arabidopsis lyrata subsp. lyrata]	gi|297850057|ref|XM_002892864.1|	394	1e-107	Arabidopsis lyrata subsp. lyrata AtMYB58, mRNA	sp|P20024|MYB1_MAIZE	148	1e-44	Myb-related protein Zm1 OS=Zea mays PE=2 SV=1	ECU11g1690	77	6e-23	COG5147	Myb superfamily proteins, including transcription factors and mRNA splicing factors	K09422	1e-57	189	aly:ARALYDRAFT_334927	myb proto-oncogene protein, plant	GO:0009866//induced systemic resistance, ethylene mediated signaling pathway;GO:0071732//cellular response to nitric oxide;GO:0045492//xylan biosynthetic process;GO:0009809//lignin biosynthetic process;GO:0009753//response to jasmonic acid stimulus;GO:0009751//response to salicylic acid stimulus;GO:0010413//glucuronoxylan metabolic process;GO:2000652//regulation of secondary cell wall biogenesis;…	GO:0003677//DNA binding;GO:0003700//sequence-specific DNA binding transcription factor activity	-
93	CL3167.Contig2_CKA	405	23	2.8075	gi|297850058|ref|XP_002892910.1|	232.6	1e-60	AtMYB58 [Arabidopsis lyrata subsp. lyrata] >gi|297338752|gb|EFH69169.1| AtMYB58 [Arabidopsis lyrata subsp. lyrata]	gi|297850057|ref|XM_002892864.1|	474	1e-131	Arabidopsis lyrata subsp. lyrata AtMYB58, mRNA	sp|P20024|MYB1_MAIZE	189	4e-49	Myb-related protein Zm1 OS=Zea mays PE=2 SV=1	ECU11g1690	115	2e-26	COG5147	Myb superfamily proteins, including transcription factors and mRNA splicing factors	K09422	1e-61	232	aly:ARALYDRAFT_334927	myb proto-oncogene protein, plant	GO:0009866//induced systemic resistance, ethylene mediated signaling pathway;GO:0071732//cellular response to nitric oxide;GO:0045492//xylan biosynthetic process;GO:0009809//lignin biosynthetic process;GO:0009753//response to jasmonic acid stimulus;GO:0009751//response to salicylic acid stimulus;GO:0010413//glucuronoxylan metabolic process;GO:2000652//regulation of secondary cell wall biogenesis;…	GO:0003677//DNA binding;GO:0003700//sequence-specific DNA binding transcription factor activity	-
94	CL3228.Contig12_CKA	1502	4	0.1317	gi|30696225|ref|NP_568776.2|	511.1	1e-143	myb family transcription factor [Arabidopsis thaliana] >gi|45357110|gb|AAS58514.1| MYB transcription factor [Arabidopsis thaliana] >gi|108385408|gb|ABF85784.1| At5g52660 [Arabidopsis thaliana] >gi|332008864|gb|AED96247.1| myb family transcription factor [Arabidopsis thaliana]	gi|145359172|ref|NM_124644.4|	880	0	Arabidopsis thaliana myb family transcription factor (AT5G52660) mRNA, complete cds	sp|Q6R0H0|ASG4_ARATH	267	1e-71	Transcription factor ASG4 OS=Arabidopsis thaliana GN=ASG4 PE=2 SV=1	--	--	--	--	--	K12134	1e-28	126	aly:ARALYDRAFT_904154	circadian clock associated 1	GO:0009753//response to jasmonic acid stimulus;GO:0009739//response to gibberellin stimulus;GO:0046686//response to cadmium ion;GO:0009751//response to salicylic acid stimulus;GO:0009737//response to abscisic acid stimulus;GO:0009723//response to ethylene stimulus;GO:0009651//response to salt stress;GO:0006355//regulation of transcription, DNA-dependent	GO:0003700//sequence-specific DNA binding transcription factor activity;GO:0003677//DNA binding	-
95	CL3228.Contig16_CKA	1488	4	0.1329	gi|30696225|ref|NP_568776.2|	511.1	1e-143	myb family transcription factor [Arabidopsis thaliana] >gi|45357110|gb|AAS58514.1| MYB transcription factor [Arabidopsis thaliana] >gi|108385408|gb|ABF85784.1| At5g52660 [Arabidopsis thaliana] >gi|332008864|gb|AED96247.1| myb family transcription factor [Arabidopsis thaliana]	gi|145359172|ref|NM_124644.4|	880	0	Arabidopsis thaliana myb family transcription factor (AT5G52660) mRNA, complete cds	sp|Q6R0H0|ASG4_ARATH	267	1e-71	Transcription factor ASG4 OS=Arabidopsis thaliana GN=ASG4 PE=2 SV=1	--	--	--	--	--	K12134	1e-28	126	aly:ARALYDRAFT_904154	circadian clock associated 1	GO:0009753//response to jasmonic acid stimulus;GO:0009739//response to gibberellin stimulus;GO:0046686//response to cadmium ion;GO:0009751//response to salicylic acid stimulus;GO:0009737//response to abscisic acid stimulus;GO:0009723//response to ethylene stimulus;GO:0009651//response to salt stress;GO:0006355//regulation of transcription, DNA-dependent	GO:0003700//sequence-specific DNA binding transcription factor activity;GO:0003677//DNA binding	-
96	CL3228.Contig2_CKA	1413	4	0.1399	gi|30696225|ref|NP_568776.2|	534.3	1e-150	myb family transcription factor [Arabidopsis thaliana] >gi|45357110|gb|AAS58514.1| MYB transcription factor [Arabidopsis thaliana] >gi|108385408|gb|ABF85784.1| At5g52660 [Arabidopsis thaliana] >gi|332008864|gb|AED96247.1| myb family transcription factor [Arabidopsis thaliana]	gi|145359172|ref|NM_124644.4|	886	0	Arabidopsis thaliana myb family transcription factor (AT5G52660) mRNA, complete cds	sp|Q6R0H0|ASG4_ARATH	275	5e-74	Transcription factor ASG4 OS=Arabidopsis thaliana GN=ASG4 PE=2 SV=1	--	--	--	--	--	K12134	7e-30	130	aly:ARALYDRAFT_904154	circadian clock associated 1	GO:0009753//response to jasmonic acid stimulus;GO:0009739//response to gibberellin stimulus;GO:0046686//response to cadmium ion;GO:0009751//response to salicylic acid stimulus;GO:0009737//response to abscisic acid stimulus;GO:0009723//response to ethylene stimulus;GO:0009651//response to salt stress;GO:0006355//regulation of transcription, DNA-dependent	GO:0003700//sequence-specific DNA binding transcription factor activity;GO:0003677//DNA binding	-
97	CL3228.Contig3_CKA	1399	46	1.6255	gi|30696225|ref|NP_568776.2|	534.3	1e-150	myb family transcription factor [Arabidopsis thaliana] >gi|45357110|gb|AAS58514.1| MYB transcription factor [Arabidopsis thaliana] >gi|108385408|gb|ABF85784.1| At5g52660 [Arabidopsis thaliana] >gi|332008864|gb|AED96247.1| myb family transcription factor [Arabidopsis thaliana]	gi|145359172|ref|NM_124644.4|	886	0	Arabidopsis thaliana myb family transcription factor (AT5G52660) mRNA, complete cds	sp|Q6R0H0|ASG4_ARATH	275	4e-74	Transcription factor ASG4 OS=Arabidopsis thaliana GN=ASG4 PE=2 SV=1	--	--	--	--	--	K12134	7e-30	130	aly:ARALYDRAFT_904154	circadian clock associated 1	GO:0009753//response to jasmonic acid stimulus;GO:0009739//response to gibberellin stimulus;GO:0046686//response to cadmium ion;GO:0009751//response to salicylic acid stimulus;GO:0009737//response to abscisic acid stimulus;GO:0009723//response to ethylene stimulus;GO:0009651//response to salt stress;GO:0006355//regulation of transcription, DNA-dependent	GO:0003700//sequence-specific DNA binding transcription factor activity;GO:0003677//DNA binding	-
98	CL3228.Contig4_CKA	1396	4	0.1417	gi|30696225|ref|NP_568776.2|	535.4	7e-151	myb family transcription factor [Arabidopsis thaliana] >gi|45357110|gb|AAS58514.1| MYB transcription factor [Arabidopsis thaliana] >gi|108385408|gb|ABF85784.1| At5g52660 [Arabidopsis thaliana] >gi|332008864|gb|AED96247.1| myb family transcription factor [Arabidopsis thaliana]	gi|145359172|ref|NM_124644.4|	888	0	Arabidopsis thaliana myb family transcription factor (AT5G52660) mRNA, complete cds	sp|Q6R0H0|ASG4_ARATH	269	3e-72	Transcription factor ASG4 OS=Arabidopsis thaliana GN=ASG4 PE=2 SV=1	--	--	--	--	--	K12134	7e-29	126	aly:ARALYDRAFT_904154	circadian clock associated 1	GO:0009753//response to jasmonic acid stimulus;GO:0009739//response to gibberellin stimulus;GO:0046686//response to cadmium ion;GO:0009751//response to salicylic acid stimulus;GO:0009737//response to abscisic acid stimulus;GO:0009723//response to ethylene stimulus;GO:0009651//response to salt stress;GO:0006355//regulation of transcription, DNA-dependent	GO:0003700//sequence-specific DNA binding transcription factor activity;GO:0003677//DNA binding	-
99	CL3228.Contig5_CKA	1382	4	0.1431	gi|30696225|ref|NP_568776.2|	535.4	7e-151	myb family transcription factor [Arabidopsis thaliana] >gi|45357110|gb|AAS58514.1| MYB transcription factor [Arabidopsis thaliana] >gi|108385408|gb|ABF85784.1| At5g52660 [Arabidopsis thaliana] >gi|332008864|gb|AED96247.1| myb family transcription factor [Arabidopsis thaliana]	gi|145359172|ref|NM_124644.4|	888	0	Arabidopsis thaliana myb family transcription factor (AT5G52660) mRNA, complete cds	sp|Q6R0H0|ASG4_ARATH	269	3e-72	Transcription factor ASG4 OS=Arabidopsis thaliana GN=ASG4 PE=2 SV=1	--	--	--	--	--	K12134	7e-29	126	aly:ARALYDRAFT_904154	circadian clock associated 1	GO:0009753//response to jasmonic acid stimulus;GO:0009739//response to gibberellin stimulus;GO:0046686//response to cadmium ion;GO:0009751//response to salicylic acid stimulus;GO:0009737//response to abscisic acid stimulus;GO:0009723//response to ethylene stimulus;GO:0009651//response to salt stress;GO:0006355//regulation of transcription, DNA-dependent	GO:0003700//sequence-specific DNA binding transcription factor activity;GO:0003677//DNA binding	-
100	CL3228.Contig6_CKA	1359	4	0.1455	gi|30696225|ref|NP_568776.2|	516.2	4e-145	myb family transcription factor [Arabidopsis thaliana] >gi|45357110|gb|AAS58514.1| MYB transcription factor [Arabidopsis thaliana] >gi|108385408|gb|ABF85784.1| At5g52660 [Arabidopsis thaliana] >gi|332008864|gb|AED96247.1| myb family transcription factor [Arabidopsis thaliana]	gi|145359172|ref|NM_124644.4|	904	0	Arabidopsis thaliana myb family transcription factor (AT5G52660) mRNA, complete cds	sp|Q6R0H0|ASG4_ARATH	268	5e-72	Transcription factor ASG4 OS=Arabidopsis thaliana GN=ASG4 PE=2 SV=1	--	--	--	--	--	K12134	9e-29	126	aly:ARALYDRAFT_904154	circadian clock associated 1	GO:0009753//response to jasmonic acid stimulus;GO:0009739//response to gibberellin stimulus;GO:0046686//response to cadmium ion;GO:0009751//response to salicylic acid stimulus;GO:0009737//response to abscisic acid stimulus;GO:0009723//response to ethylene stimulus;GO:0009651//response to salt stress;GO:0006355//regulation of transcription, DNA-dependent	GO:0003700//sequence-specific DNA binding transcription factor activity;GO:0003677//DNA binding	-
101	CL3228.Contig8_CKA	1270	14	0.545	gi|30696225|ref|NP_568776.2|	539.3	4e-152	myb family transcription factor [Arabidopsis thaliana] >gi|45357110|gb|AAS58514.1| MYB transcription factor [Arabidopsis thaliana] >gi|108385408|gb|ABF85784.1| At5g52660 [Arabidopsis thaliana] >gi|332008864|gb|AED96247.1| myb family transcription factor [Arabidopsis thaliana]	gi|145359172|ref|NM_124644.4|	910	0	Arabidopsis thaliana myb family transcription factor (AT5G52660) mRNA, complete cds	sp|Q6R0H0|ASG4_ARATH	276	2e-74	Transcription factor ASG4 OS=Arabidopsis thaliana GN=ASG4 PE=2 SV=1	--	--	--	--	--	K12134	6e-30	130	aly:ARALYDRAFT_904154	circadian clock associated 1	GO:0009753//response to jasmonic acid stimulus;GO:0009739//response to gibberellin stimulus;GO:0046686//response to cadmium ion;GO:0009751//response to salicylic acid stimulus;GO:0009737//response to abscisic acid stimulus;GO:0009723//response to ethylene stimulus;GO:0009651//response to salt stress;GO:0006355//regulation of transcription, DNA-dependent	GO:0003700//sequence-specific DNA binding transcription factor activity;GO:0003677//DNA binding	-
102	CL3228.Contig9_CKA	1253	4	0.1578	gi|30696225|ref|NP_568776.2|	540.4	2e-152	myb family transcription factor [Arabidopsis thaliana] >gi|45357110|gb|AAS58514.1| MYB transcription factor [Arabidopsis thaliana] >gi|108385408|gb|ABF85784.1| At5g52660 [Arabidopsis thaliana] >gi|332008864|gb|AED96247.1| myb family transcription factor [Arabidopsis thaliana]	gi|145359172|ref|NM_124644.4|	912	0	Arabidopsis thaliana myb family transcription factor (AT5G52660) mRNA, complete cds	sp|Q6R0H0|ASG4_ARATH	270	1e-72	Transcription factor ASG4 OS=Arabidopsis thaliana GN=ASG4 PE=2 SV=1	--	--	--	--	--	K12134	6e-29	126	aly:ARALYDRAFT_904154	circadian clock associated 1	GO:0009753//response to jasmonic acid stimulus;GO:0009739//response to gibberellin stimulus;GO:0046686//response to cadmium ion;GO:0009751//response to salicylic acid stimulus;GO:0009737//response to abscisic acid stimulus;GO:0009723//response to ethylene stimulus;GO:0009651//response to salt stress;GO:0006355//regulation of transcription, DNA-dependent	GO:0003700//sequence-specific DNA binding transcription factor activity;GO:0003677//DNA binding	-
103	CL3684.Contig1_CKA	453	362	39.5059	gi|30699219|ref|NP_177823.2|	227.3	5e-59	Target of Myb protein 1 [Arabidopsis thaliana] >gi|34222074|gb|AAQ62873.1| At1g76970 [Arabidopsis thaliana] >gi|332197793|gb|AEE35914.1| Target of Myb protein 1 [Arabidopsis thaliana]	gi|297842464|ref|XM_002889068.1|	339	1e-90	Arabidopsis lyrata subsp. lyrata VHS domain-containing protein, mRNA	--	--	--	--	--	--	--	--	--	--	--	--	--	--	GO:0010363//regulation of plant-type hypersensitive response;GO:0031348//negative regulation of defense response;GO:0006891//intra-Golgi vesicle-mediated transport;GO:0009627//systemic acquired resistance;GO:0010200//response to chitin;GO:0006612//protein targeting to membrane;GO:0006944//cellular membrane fusion;GO:0043069//negative regulation of programmed cell death;GO:0030968//endoplasmic ret…	GO:0008565//protein transporter activity	GO:0005795//Golgi stack
104	CL38.Contig1_CKA	261	18	3.4094	gi|17065086|gb|AAL32697.1|	145.2	2e-34	myb-related protein M4 [Arabidopsis thaliana]	gi|297207202|gb|AC241020.1|	343	5e-92	Brassica rapa subsp. pekinensis clone KBrB039B11, complete sequence	sp|Q8GWP0|MYB39_ARATH	58.2	1e-09	Transcription factor MYB39 OS=Arabidopsis thaliana GN=MYB39 PE=2 SV=1	--	--	--	--	--	K09422	2e-35	145	ath:AT4G21440	myb proto-oncogene protein, plant	GO:0009414//response to water deprivation;GO:0009867//jasmonic acid mediated signaling pathway;GO:0006355//regulation of transcription, DNA-dependent;GO:0009611//response to wounding;GO:0009695//jasmonic acid biosynthetic process;GO:0042538//hyperosmotic salinity response;GO:0009733//response to auxin stimulus;GO:0015824//proline transport;GO:0009738//abscisic acid mediated signaling pathway;GO:0…	GO:0003677//DNA binding;GO:0003700//sequence-specific DNA binding transcription factor activity	-
105	CL38.Contig3_CKA	281	14	2.463	gi|17065086|gb|AAL32697.1|	117.9	4e-26	myb-related protein M4 [Arabidopsis thaliana]	gi|297207202|gb|AC241020.1|	244	4e-62	Brassica rapa subsp. pekinensis clone KBrB039B11, complete sequence	--	--	--	--	--	--	--	--	--	K09422	3e-27	117	ath:AT4G21440	myb proto-oncogene protein, plant	GO:0009414//response to water deprivation;GO:0009867//jasmonic acid mediated signaling pathway;GO:0006355//regulation of transcription, DNA-dependent;GO:0009611//response to wounding;GO:0009695//jasmonic acid biosynthetic process;GO:0042538//hyperosmotic salinity response;GO:0009733//response to auxin stimulus;GO:0015824//proline transport;GO:0009738//abscisic acid mediated signaling pathway;GO:0…	GO:0003677//DNA binding;GO:0003700//sequence-specific DNA binding transcription factor activity	-
106	CL3826.Contig1_CKA	610	199	16.1278	gi|89274205|gb|ABD65609.1|	310.5	1e-83	myb family transcription factor [Brassica oleracea]	gi|89274200|gb|AC183492.1|	797	0	Brassica oleracea Contig G, complete sequence	sp|Q941I2|KAN3_ARATH	267	4e-72	Probable transcription factor KAN3 OS=Arabidopsis thaliana GN=KAN3 PE=2 SV=1	--	--	--	--	--	--	--	--	--	--	GO:0006355//regulation of transcription, DNA-dependent;GO:0009791//post-embryonic development;GO:0048608//reproductive structure development	GO:0003677//DNA binding;GO:0003700//sequence-specific DNA binding transcription factor activity	-
107	CL3826.Contig2_CKA	509	62	6.0218	gi|89257563|gb|ABD65052.1|	260.4	8e-69	myb family transcription factor [Brassica oleracea]	gi|312283350|dbj|AK353455.1|	226	2e-56	Thellungiella halophila mRNA, complete cds, clone: RTFL01-31-C13	sp|Q941I2|KAN3_ARATH	188	1e-48	Probable transcription factor KAN3 OS=Arabidopsis thaliana GN=KAN3 PE=2 SV=1	--	--	--	--	--	--	--	--	--	--	GO:0006355//regulation of transcription, DNA-dependent	-	-
108	CL3851.Contig1_CKA	404	33	4.0382	gi|15229712|ref|NP_187737.1|	104.8	3e-22	duplicated SANT DNA-binding domain-containing protein [Arabidopsis thaliana] >gi|30681667|ref|NP_850558.1| duplicated SANT DNA-binding domain-containing protein [Arabidopsis thaliana] >gi|45357120|gb|AAS58519.1| MYB transcription factor [Arabidopsis thaliana] >gi|332641503|gb|AEE75024.1| duplicated SANT DNA-binding domain-containing protein [Arabidopsis thaliana] >gi|332641504|gb|AEE75025.1| dupl…	gi|297833913|ref|XM_002884793.1|	270	9e-70	Arabidopsis lyrata subsp. lyrata myb family transcription factor, mRNA	--	--	--	--	--	--	--	--	--	--	--	--	--	--	GO:0009739//response to gibberellin stimulus;GO:0006355//regulation of transcription, DNA-dependent;GO:0009751//response to salicylic acid stimulus;GO:0019344//cysteine biosynthetic process	GO:0003677//DNA binding;GO:0003700//sequence-specific DNA binding transcription factor activity	GO:0005634//nucleus
109	CL3851.Contig2_CKA	366	3	0.4052	gi|15229712|ref|NP_187737.1|	104.8	3e-22	duplicated SANT DNA-binding domain-containing protein [Arabidopsis thaliana] >gi|30681667|ref|NP_850558.1| duplicated SANT DNA-binding domain-containing protein [Arabidopsis thaliana] >gi|45357120|gb|AAS58519.1| MYB transcription factor [Arabidopsis thaliana] >gi|332641503|gb|AEE75024.1| duplicated SANT DNA-binding domain-containing protein [Arabidopsis thaliana] >gi|332641504|gb|AEE75025.1| dupl…	gi|332640072|gb|CP002686.1|	168	2e-39	Arabidopsis thaliana chromosome 3, complete sequence	--	--	--	--	--	--	--	--	--	--	--	--	--	--	GO:0009739//response to gibberellin stimulus;GO:0006355//regulation of transcription, DNA-dependent;GO:0009751//response to salicylic acid stimulus;GO:0019344//cysteine biosynthetic process	GO:0003677//DNA binding;GO:0003700//sequence-specific DNA binding transcription factor activity	GO:0005634//nucleus
110	CL3851.Contig3_CKA	251	5	0.9848	gi|15229712|ref|NP_187737.1|	104.8	3e-22	duplicated SANT DNA-binding domain-containing protein [Arabidopsis thaliana] >gi|30681667|ref|NP_850558.1| duplicated SANT DNA-binding domain-containing protein [Arabidopsis thaliana] >gi|45357120|gb|AAS58519.1| MYB transcription factor [Arabidopsis thaliana] >gi|332641503|gb|AEE75024.1| duplicated SANT DNA-binding domain-containing protein [Arabidopsis thaliana] >gi|332641504|gb|AEE75025.1| dupl…	gi|332640072|gb|CP002686.1|	200	4e-49	Arabidopsis thaliana chromosome 3, complete sequence	--	--	--	--	--	--	--	--	--	--	--	--	--	--	GO:0009739//response to gibberellin stimulus;GO:0006355//regulation of transcription, DNA-dependent;GO:0009751//response to salicylic acid stimulus;GO:0019344//cysteine biosynthetic process	GO:0003677//DNA binding;GO:0003700//sequence-specific DNA binding transcription factor activity	GO:0005634//nucleus
111	CL3885.Contig1_CKA	234	10	2.1127	gi|15221853|ref|NP_173306.1|	141	4e-33	myb domain protein 47 [Arabidopsis thaliana] >gi|41619112|gb|AAS10026.1| MYB transcription factor [Arabidopsis thaliana] >gi|332191630|gb|AEE29751.1| myb domain protein 47 [Arabidopsis thaliana]	gi|41619111|gb|AY519556.1|	266	8e-69	Arabidopsis thaliana MYB transcription factor (At1g18710) mRNA, complete cds	sp|Q8LPH6|MYB86_ARATH	107	2e-24	Transcription factor MYB86 OS=Arabidopsis thaliana GN=MYB86 PE=2 SV=1	ECU11g1690	64.7	4e-11	COG5147	Myb superfamily proteins, including transcription factors and mRNA splicing factors	K09422	4e-34	140	ath:AT1G18710	myb proto-oncogene protein, plant	GO:0009753//response to jasmonic acid stimulus;GO:0009739//response to gibberellin stimulus;GO:0009694//jasmonic acid metabolic process;GO:0009651//response to salt stress;GO:0009751//response to salicylic acid stimulus;GO:0009733//response to auxin stimulus;GO:0010091//trichome branching;GO:0009723//response to ethylene stimulus;GO:0045892//negative regulation of transcription, DNA-dependent;GO:…	GO:0003677//DNA binding;GO:0003700//sequence-specific DNA binding transcription factor activity	GO:0005737//cytoplasm;GO:0005634//nucleus
112	CL3885.Contig2_CKA	698	28	1.9831	gi|15221257|ref|NP_177583.1|	290.4	1e-77	myb domain protein 95 [Arabidopsis thaliana] >gi|28950825|gb|AAO63336.1| At1g74430 [Arabidopsis thaliana] >gi|41619172|gb|AAS10040.1| MYB transcription factor [Arabidopsis thaliana] >gi|332197470|gb|AEE35591.1| myb domain protein 95 [Arabidopsis thaliana]	gi|145337535|ref|NM_106103.3|	486	1e-134	Arabidopsis thaliana myb domain protein 95 (MYB95) mRNA, complete cds	sp|O49608|MYB32_ARATH	184	5e-47	Transcription factor MYB32 OS=Arabidopsis thaliana GN=MYB32 PE=2 SV=1	ECU11g1690	103	3e-22	COG5147	Myb superfamily proteins, including transcription factors and mRNA splicing factors	K09422	1e-78	290	ath:AT1G74430	myb proto-oncogene protein, plant	GO:0009753//response to jasmonic acid stimulus;GO:0042335//cuticle development;GO:0009694//jasmonic acid metabolic process;GO:0016049//cell growth;GO:0080091//regulation of raffinose metabolic process;GO:0009651//response to salt stress;GO:0009751//response to salicylic acid stimulus;GO:0000902//cell morphogenesis;GO:0010200//response to chitin;GO:0009737//response to abscisic acid stimulus;GO:00…	GO:0003677//DNA binding;GO:0003700//sequence-specific DNA binding transcription factor activity	GO:0005737//cytoplasm;GO:0005634//nucleus
113	CL3885.Contig3_CKA	451	56	6.1385	gi|15221257|ref|NP_177583.1|	89.7	1e-17	myb domain protein 95 [Arabidopsis thaliana] >gi|28950825|gb|AAO63336.1| At1g74430 [Arabidopsis thaliana] >gi|41619172|gb|AAS10040.1| MYB transcription factor [Arabidopsis thaliana] >gi|332197470|gb|AEE35591.1| myb domain protein 95 [Arabidopsis thaliana]	gi|199580269|gb|AC189574.2|	383	1e-103	Brassica rapa subsp. pekinensis clone KBrH011B08, complete sequence	sp|P27898|MYBP_MAIZE	64.7	2e-11	Myb-related protein P OS=Zea mays GN=P PE=2 SV=1	--	--	--	--	--	K09422	2e-18	89.7	ath:AT1G74430	myb proto-oncogene protein, plant	GO:0009753//response to jasmonic acid stimulus;GO:0009694//jasmonic acid metabolic process;GO:0009651//response to salt stress;GO:0006355//regulation of transcription, DNA-dependent;GO:0009751//response to salicylic acid stimulus	GO:0003677//DNA binding;GO:0003700//sequence-specific DNA binding transcription factor activity	GO:0005737//cytoplasm;GO:0005634//nucleus
114	CL3885.Contig4_CKA	396	25	3.121	gi|15221257|ref|NP_177583.1|	208.8	1e-53	myb domain protein 95 [Arabidopsis thaliana] >gi|28950825|gb|AAO63336.1| At1g74430 [Arabidopsis thaliana] >gi|41619172|gb|AAS10040.1| MYB transcription factor [Arabidopsis thaliana] >gi|332197470|gb|AEE35591.1| myb domain protein 95 [Arabidopsis thaliana]	gi|199580269|gb|AC189574.2|	337	5e-90	Brassica rapa subsp. pekinensis clone KBrH011B08, complete sequence	sp|Q8LPH6|MYB86_ARATH	141	1e-34	Transcription factor MYB86 OS=Arabidopsis thaliana GN=MYB86 PE=2 SV=1	ECU11g1690	87.8	4e-18	COG5147	Myb superfamily proteins, including transcription factors and mRNA splicing factors	K09422	2e-54	208	ath:AT1G74430	myb proto-oncogene protein, plant	GO:0009753//response to jasmonic acid stimulus;GO:0009694//jasmonic acid metabolic process;GO:0009651//response to salt stress;GO:0006355//regulation of transcription, DNA-dependent;GO:0009751//response to salicylic acid stimulus;GO:0000902//cell morphogenesis	GO:0003677//DNA binding;GO:0003700//sequence-specific DNA binding transcription factor activity	GO:0005737//cytoplasm;GO:0005634//nucleus
115	CL4938.Contig1_CKA	1366	17	0.6152	gi|15221419|ref|NP_172108.1|	178.3	2e-43	myb proto-oncogene protein [Arabidopsis thaliana] >gi|8844123|gb|AAF80215.1|AC025290_4 Identical to the myb protein from Arabidopsis thaliana gb|Z50869 and contains a myb-like DNA binding PF|00249 domain [Arabidopsis thaliana] >gi|41619084|gb|AAS10020.1| MYB transcription factor [Arabidopsis thaliana] >gi|92856632|gb|ABE77411.1| At1g06180 [Arabidopsis thaliana] >gi|332189834|gb|AEE27955.1| myb pr…	gi|18390621|ref|NM_100499.1|	361	1e-96	Arabidopsis thaliana myb proto-oncogene protein (MYB13) mRNA, complete cds	sp|Q7XBH4|MYB4_ORYSJ	160	1e-39	Myb-related protein Myb4 OS=Oryza sativa subsp. japonica GN=MYB4 PE=2 SV=2	ECU11g1690	67.4	6e-11	COG5147	Myb superfamily proteins, including transcription factors and mRNA splicing factors	K09422	7e-56	216	ath:AT1G06180	myb proto-oncogene protein, plant	GO:0009753//response to jasmonic acid stimulus;GO:0009739//response to gibberellin stimulus;GO:0010224//response to UV-B;GO:0046686//response to cadmium ion;GO:0010200//response to chitin;GO:0009751//response to salicylic acid stimulus;GO:0009733//response to auxin stimulus;GO:0009723//response to ethylene stimulus;GO:0009651//response to salt stress;GO:0006355//regulation of transcription, DNA-d…	GO:0003700//sequence-specific DNA binding transcription factor activity;GO:0003677//DNA binding	-
116	CL4938.Contig2_CKA	1232	3	0.1204	gi|15221419|ref|NP_172108.1|	90.5	5e-17	myb proto-oncogene protein [Arabidopsis thaliana] >gi|8844123|gb|AAF80215.1|AC025290_4 Identical to the myb protein from Arabidopsis thaliana gb|Z50869 and contains a myb-like DNA binding PF|00249 domain [Arabidopsis thaliana] >gi|41619084|gb|AAS10020.1| MYB transcription factor [Arabidopsis thaliana] >gi|92856632|gb|ABE77411.1| At1g06180 [Arabidopsis thaliana] >gi|332189834|gb|AEE27955.1| myb pr…	gi|332189094|gb|CP002684.1|	246	4e-62	Arabidopsis thaliana chromosome 1, complete sequence	sp|Q7XBH4|MYB4_ORYSJ	85.5	6e-17	Myb-related protein Myb4 OS=Oryza sativa subsp. japonica GN=MYB4 PE=2 SV=2	--	--	--	--	--	K09422	6e-56	216	ath:AT1G06180	myb proto-oncogene protein, plant	GO:0009753//response to jasmonic acid stimulus;GO:0009739//response to gibberellin stimulus;GO:0009751//response to salicylic acid stimulus;GO:0009651//response to salt stress;GO:0006355//regulation of transcription, DNA-dependent	GO:0003700//sequence-specific DNA binding transcription factor activity;GO:0003677//DNA binding	-
117	CL4938.Contig3_CKA	1004	2	0.0985	gi|15221419|ref|NP_172108.1|	379.8	3e-104	myb proto-oncogene protein [Arabidopsis thaliana] >gi|8844123|gb|AAF80215.1|AC025290_4 Identical to the myb protein from Arabidopsis thaliana gb|Z50869 and contains a myb-like DNA binding PF|00249 domain [Arabidopsis thaliana] >gi|41619084|gb|AAS10020.1| MYB transcription factor [Arabidopsis thaliana] >gi|92856632|gb|ABE77411.1| At1g06180 [Arabidopsis thaliana] >gi|332189834|gb|AEE27955.1| myb pr…	gi|18390621|ref|NM_100499.1|	361	9e-97	Arabidopsis thaliana myb proto-oncogene protein (MYB13) mRNA, complete cds	sp|Q7XBH4|MYB4_ORYSJ	224	5e-59	Myb-related protein Myb4 OS=Oryza sativa subsp. japonica GN=MYB4 PE=2 SV=2	ECU11g1690	95.1	2e-19	COG5147	Myb superfamily proteins, including transcription factors and mRNA splicing factors	K09422	3e-105	379	ath:AT1G06180	myb proto-oncogene protein, plant	GO:0009753//response to jasmonic acid stimulus;GO:0009739//response to gibberellin stimulus;GO:0009751//response to salicylic acid stimulus;GO:0009733//response to auxin stimulus;GO:0009723//response to ethylene stimulus;GO:0009651//response to salt stress;GO:0006355//regulation of transcription, DNA-dependent	GO:0003700//sequence-specific DNA binding transcription factor activity;GO:0003677//DNA binding	-
118	CL4938.Contig4_CKA	977	150	7.5901	gi|15221419|ref|NP_172108.1|	387.5	1e-106	myb proto-oncogene protein [Arabidopsis thaliana] >gi|8844123|gb|AAF80215.1|AC025290_4 Identical to the myb protein from Arabidopsis thaliana gb|Z50869 and contains a myb-like DNA binding PF|00249 domain [Arabidopsis thaliana] >gi|41619084|gb|AAS10020.1| MYB transcription factor [Arabidopsis thaliana] >gi|92856632|gb|ABE77411.1| At1g06180 [Arabidopsis thaliana] >gi|332189834|gb|AEE27955.1| myb pr…	gi|18390621|ref|NM_100499.1|	472	1e-130	Arabidopsis thaliana myb proto-oncogene protein (MYB13) mRNA, complete cds	sp|Q7XBH4|MYB4_ORYSJ	232	2e-61	Myb-related protein Myb4 OS=Oryza sativa subsp. japonica GN=MYB4 PE=2 SV=2	ECU11g1690	102	8e-22	COG5147	Myb superfamily proteins, including transcription factors and mRNA splicing factors	K09422	1e-107	387	ath:AT1G06180	myb proto-oncogene protein, plant	GO:0009753//response to jasmonic acid stimulus;GO:0009739//response to gibberellin stimulus;GO:0009751//response to salicylic acid stimulus;GO:0009733//response to auxin stimulus;GO:0009723//response to ethylene stimulus;GO:0009651//response to salt stress;GO:0006355//regulation of transcription, DNA-dependent	GO:0003700//sequence-specific DNA binding transcription factor activity;GO:0003677//DNA binding	-
119	CL4938.Contig5_CKA	870	7	0.3978	gi|15221419|ref|NP_172108.1|	292	7e-78	myb proto-oncogene protein [Arabidopsis thaliana] >gi|8844123|gb|AAF80215.1|AC025290_4 Identical to the myb protein from Arabidopsis thaliana gb|Z50869 and contains a myb-like DNA binding PF|00249 domain [Arabidopsis thaliana] >gi|41619084|gb|AAS10020.1| MYB transcription factor [Arabidopsis thaliana] >gi|92856632|gb|ABE77411.1| At1g06180 [Arabidopsis thaliana] >gi|332189834|gb|AEE27955.1| myb pr…	gi|332189094|gb|CP002684.1|	238	7e-60	Arabidopsis thaliana chromosome 1, complete sequence	sp|Q7XBH4|MYB4_ORYSJ	149	2e-36	Myb-related protein Myb4 OS=Oryza sativa subsp. japonica GN=MYB4 PE=2 SV=2	ECU11g1690	77	4e-14	COG5147	Myb superfamily proteins, including transcription factors and mRNA splicing factors	K09422	7e-79	291	ath:AT1G06180	myb proto-oncogene protein, plant	GO:0009753//response to jasmonic acid stimulus;GO:0009739//response to gibberellin stimulus;GO:0009751//response to salicylic acid stimulus;GO:0009733//response to auxin stimulus;GO:0009723//response to ethylene stimulus;GO:0009651//response to salt stress;GO:0006355//regulation of transcription, DNA-dependent	GO:0003700//sequence-specific DNA binding transcription factor activity;GO:0003677//DNA binding	-
120	CL4938.Contig6_CKA	843	27	1.5834	gi|15221419|ref|NP_172108.1|	299.7	3e-80	myb proto-oncogene protein [Arabidopsis thaliana] >gi|8844123|gb|AAF80215.1|AC025290_4 Identical to the myb protein from Arabidopsis thaliana gb|Z50869 and contains a myb-like DNA binding PF|00249 domain [Arabidopsis thaliana] >gi|41619084|gb|AAS10020.1| MYB transcription factor [Arabidopsis thaliana] >gi|92856632|gb|ABE77411.1| At1g06180 [Arabidopsis thaliana] >gi|332189834|gb|AEE27955.1| myb pr…	gi|92856631|gb|BT025173.1|	315	4e-83	Arabidopsis thaliana At1g06180 mRNA, complete cds	sp|Q7XBH4|MYB4_ORYSJ	157	9e-39	Myb-related protein Myb4 OS=Oryza sativa subsp. japonica GN=MYB4 PE=2 SV=2	ECU11g1690	84.7	2e-16	COG5147	Myb superfamily proteins, including transcription factors and mRNA splicing factors	K09422	3e-81	299	ath:AT1G06180	myb proto-oncogene protein, plant	GO:0009753//response to jasmonic acid stimulus;GO:0009739//response to gibberellin stimulus;GO:0009751//response to salicylic acid stimulus;GO:0009733//response to auxin stimulus;GO:0009723//response to ethylene stimulus;GO:0009651//response to salt stress;GO:0006355//regulation of transcription, DNA-dependent	GO:0003700//sequence-specific DNA binding transcription factor activity;GO:0003677//DNA binding	-
121	CL4938.Contig7_CKA	793	1058	65.9574	gi|15224628|ref|NP_180676.1|	449.1	3e-125	myb domain protein 14 [Arabidopsis thaliana] >gi|4432813|gb|AAD20663.1| myb family transcription factor [Arabidopsis thaliana] >gi|20197333|gb|AAM15030.1| myb DNA-binding protein [Arabidopsis thaliana] >gi|41619192|gb|AAS10045.1| MYB transcription factor [Arabidopsis thaliana] >gi|89111928|gb|ABD60736.1| At2g31180 [Arabidopsis thaliana] >gi|330253410|gb|AEC08504.1| myb domain protein 14 [Arabidop…	gi|145360506|ref|NM_128674.3|	765	0	Arabidopsis thaliana myb domain protein 14 (MYB14) mRNA, complete cds	sp|Q7XBH4|MYB4_ORYSJ	230	8e-61	Myb-related protein Myb4 OS=Oryza sativa subsp. japonica GN=MYB4 PE=2 SV=2	ECU11g1690	107	2e-23	COG5147	Myb superfamily proteins, including transcription factors and mRNA splicing factors	K09422	3e-126	449	ath:AT2G31180	myb proto-oncogene protein, plant	GO:0052542//defense response by callose deposition;GO:0035556//intracellular signal transduction;GO:0009739//response to gibberellin stimulus;GO:0009414//response to water deprivation;GO:0009867//jasmonic acid mediated signaling pathway;GO:0006355//regulation of transcription, DNA-dependent;GO:0009611//response to wounding;GO:0009751//response to salicylic acid stimulus;GO:0009695//jasmonic acid …	GO:0003677//DNA binding;GO:0003700//sequence-specific DNA binding transcription factor activity	GO:0005622//intracellular
122	CL5033.Contig1_CKA	1530	507	16.382	gi|238625813|gb|ACR48187.1|	547.4	2e-154	MYB domain protein 51-1 [Brassica rapa subsp. pekinensis]	gi|238625812|gb|FJ584296.1|	682	0	Brassica rapa subsp. pekinensis MYB domain protein 51-1 gene, complete cds	sp|Q9FLR1|MYB29_ARATH	220	1e-57	Transcription factor MYB29 OS=Arabidopsis thaliana GN=MYB29 PE=1 SV=1	ECU11g1690	107	7e-23	COG5147	Myb superfamily proteins, including transcription factors and mRNA splicing factors	K09422	2e-141	501	aly:ARALYDRAFT_472077	myb proto-oncogene protein, plant	GO:0009759//indole glucosinolate biosynthetic process;GO:0031348//negative regulation of defense response;GO:0010439//regulation of glucosinolate biosynthetic process;GO:0009611//response to wounding;GO:0000162//tryptophan biosynthetic process;GO:0009739//response to gibberellin stimulus;GO:0009867//jasmonic acid mediated signaling pathway;GO:0009697//salicylic acid biosynthetic process;GO:000986…	GO:0003677//DNA binding;GO:0003700//sequence-specific DNA binding transcription factor activity	GO:0009506//plasmodesma;GO:0005634//nucleus
123	CL5033.Contig2_CKA	1391	713	25.3404	gi|238625815|gb|ACR48188.1|	609.8	3e-173	MYB domain protein 51-2 [Brassica rapa subsp. pekinensis]	gi|238625814|gb|FJ584297.1|	856	0	Brassica rapa subsp. pekinensis MYB domain protein 51-2 gene, complete cds	sp|Q9SPG2|MYB28_ARATH	225	5e-59	Transcription factor MYB28 OS=Arabidopsis thaliana GN=MYB28 PE=1 SV=1	ECU11g1690	106	1e-22	COG5147	Myb superfamily proteins, including transcription factors and mRNA splicing factors	K09422	2e-144	510	aly:ARALYDRAFT_472077	myb proto-oncogene protein, plant	GO:0009759//indole glucosinolate biosynthetic process;GO:0031348//negative regulation of defense response;GO:0010439//regulation of glucosinolate biosynthetic process;GO:0000162//tryptophan biosynthetic process;GO:0009739//response to gibberellin stimulus;GO:0009867//jasmonic acid mediated signaling pathway;GO:0009697//salicylic acid biosynthetic process;GO:0009862//systemic acquired resistance, …	GO:0003677//DNA binding;GO:0003700//sequence-specific DNA binding transcription factor activity	GO:0009506//plasmodesma;GO:0005634//nucleus
124	CL5033.Contig3_CKA	624	9	0.713	gi|15221803|ref|NP_173292.1|	191.8	5e-48	myb domain protein 51 [Arabidopsis thaliana] >gi|30017319|gb|AAP12893.1| At1g18570 [Arabidopsis thaliana] >gi|41619108|gb|AAS10025.1| MYB transcription factor [Arabidopsis thaliana] >gi|332191609|gb|AEE29730.1| myb domain protein 51 [Arabidopsis thaliana]	gi|42562150|ref|NM_101715.3|	422	1e-115	Arabidopsis thaliana myb domain protein 51 (MYB51) mRNA, complete cds	sp|Q9FLR1|MYB29_ARATH	147	5e-36	Transcription factor MYB29 OS=Arabidopsis thaliana GN=MYB29 PE=1 SV=1	ECU11g1690	67	2e-11	COG5147	Myb superfamily proteins, including transcription factors and mRNA splicing factors	K09422	6e-49	191	ath:AT1G18570	myb proto-oncogene protein, plant	GO:0009759//indole glucosinolate biosynthetic process;GO:0031348//negative regulation of defense response;GO:0010439//regulation of glucosinolate biosynthetic process;GO:0009611//response to wounding;GO:0000162//tryptophan biosynthetic process;GO:0010438//cellular response to sulfur starvation;GO:0009739//response to gibberellin stimulus;GO:0009867//jasmonic acid mediated signaling pathway;GO:000…	GO:0016301//kinase activity;GO:0003677//DNA binding;GO:0003700//sequence-specific DNA binding transcription factor activity	GO:0009506//plasmodesma;GO:0005634//nucleus
125	CL5033.Contig4_CKA	544	9	0.8179	gi|238625813|gb|ACR48187.1|	102.8	2e-21	MYB domain protein 51-1 [Brassica rapa subsp. pekinensis]	gi|171921095|gb|EU568372.1|	353	1e-94	Brassica oleracea clone BAC B59J16, complete sequence	sp|Q9FLR1|MYB29_ARATH	76.3	1e-14	Transcription factor MYB29 OS=Arabidopsis thaliana GN=MYB29 PE=1 SV=1	--	--	--	--	--	K09422	6e-22	101	aly:ARALYDRAFT_472077	myb proto-oncogene protein, plant	GO:0009759//indole glucosinolate biosynthetic process;GO:0031348//negative regulation of defense response;GO:0000162//tryptophan biosynthetic process;GO:0010438//cellular response to sulfur starvation;GO:0009739//response to gibberellin stimulus;GO:0009867//jasmonic acid mediated signaling pathway;GO:0009697//salicylic acid biosynthetic process;GO:0009862//systemic acquired resistance, salicylic …	GO:0016301//kinase activity;GO:0003677//DNA binding;GO:0003700//sequence-specific DNA binding transcription factor activity	GO:0009506//plasmodesma;GO:0005634//nucleus
126	CL5831.Contig1_CKA	1250	469	18.5487	gi|297798426|ref|XP_002867097.1|	458.8	7e-128	AtMYB32 [Arabidopsis lyrata subsp. lyrata] >gi|297312933|gb|EFH43356.1| AtMYB32 [Arabidopsis lyrata subsp. lyrata]	gi|297798425|ref|XM_002867051.1|	611	1e-172	Arabidopsis lyrata subsp. lyrata AtMYB32, mRNA	sp|O49608|MYB32_ARATH	449	2e-126	Transcription factor MYB32 OS=Arabidopsis thaliana GN=MYB32 PE=2 SV=1	ECU11g1690	107	6e-23	COG5147	Myb superfamily proteins, including transcription factors and mRNA splicing factors	K09422	7e-129	458	aly:ARALYDRAFT_912886	myb proto-oncogene protein, plant	GO:0009753//response to jasmonic acid stimulus;GO:0046686//response to cadmium ion;GO:0009751//response to salicylic acid stimulus;GO:0009737//response to abscisic acid stimulus;GO:0009873//ethylene mediated signaling pathway;GO:0009651//response to salt stress;GO:0006355//regulation of transcription, DNA-dependent	GO:0003700//sequence-specific DNA binding transcription factor activity;GO:0003677//DNA binding	-
127	CL5831.Contig2_CKA	1208	181	7.4074	gi|15236236|ref|NP_195225.1|	430.3	2e-119	transcription factor MYB32 [Arabidopsis thaliana] >gi|75318393|sp|O49608.1|MYB32_ARATH RecName: Full=Transcription factor MYB32; AltName: Full=Myb-related protein 32; Short=AtMYB32 >gi|2924510|emb|CAA17764.1| MYB-like protein [Arabidopsis thaliana] >gi|7270450|emb|CAB80216.1| MYB-like protein [Arabidopsis thaliana] >gi|41619348|gb|AAS10082.1| MYB transcription factor [Arabidopsis thaliana] >gi|90…	gi|199579907|gb|AC189222.2|	599	1e-168	Brassica rapa subsp. pekinensis clone KBrB010M19, complete sequence	sp|O49608|MYB32_ARATH	430	9e-121	Transcription factor MYB32 OS=Arabidopsis thaliana GN=MYB32 PE=2 SV=1	ECU11g1690	107	5e-23	COG5147	Myb superfamily proteins, including transcription factors and mRNA splicing factors	K09422	3e-120	430	ath:AT4G34990	myb proto-oncogene protein, plant	GO:0009753//response to jasmonic acid stimulus;GO:0009651//response to salt stress;GO:0006355//regulation of transcription, DNA-dependent;GO:0009751//response to salicylic acid stimulus;GO:0009737//response to abscisic acid stimulus;GO:0046686//response to cadmium ion;GO:0009873//ethylene mediated signaling pathway	GO:0003677//DNA binding;GO:0003700//sequence-specific DNA binding transcription factor activity	-
128	CL5971.Contig2_CKA	908	159	8.6569	gi|15229625|ref|NP_190554.1|	340.1	2e-92	telomere repeat binding factor 3 [Arabidopsis thaliana] >gi|75335853|sp|Q9M2X3.1|TRB3_ARATH RecName: Full=Telomere repeat-binding factor 3; Short=AtTRB3; AltName: Full=MYB transcription factor; AltName: Full=Telomere-binding protein 2; Short=AtTBP2 >gi|18481422|gb|AAL73439.1|U83839_1 telomere repeat binding factor 3 [Arabidopsis thaliana] >gi|18481424|gb|AAL73440.1|U83838_1 telomere repeat bindin…	gi|332640072|gb|CP002686.1|	198	7e-48	Arabidopsis thaliana chromosome 3, complete sequence	sp|Q9M2X3|TRB3_ARATH	340	8e-94	Telomere repeat-binding factor 3 OS=Arabidopsis thaliana GN=TRB3 PE=1 SV=1	--	--	--	--	--	K09422	2e-93	340	ath:AT3G49850	myb proto-oncogene protein, plant	GO:0009753//response to jasmonic acid stimulus;GO:0009739//response to gibberellin stimulus;GO:0009651//response to salt stress;GO:0009751//response to salicylic acid stimulus;GO:0009733//response to auxin stimulus;GO:0009737//response to abscisic acid stimulus;GO:0006334//nucleosome assembly;GO:0009723//response to ethylene stimulus;GO:0046686//response to cadmium ion	GO:0003691//double-stranded telomeric DNA binding;GO:0043047//single-stranded telomeric DNA binding;GO:0003700//sequence-specific DNA binding transcription factor activity;GO:0042803//protein homodimerization activity	GO:0000786//nucleosome;GO:0005634//nucleus
129	CL637.Contig4_CKA	2079	61	1.4505	gi|18394106|ref|NP_563948.1|	58.9	0	FOUR LIPS transcription factor R2R3-MYB [Arabidopsis thaliana] >gi|145323890|ref|NP_001077534.1| FOUR LIPS transcription factor R2R3-MYB [Arabidopsis thaliana] >gi|109946607|gb|ABG48482.1| At1g14350 [Arabidopsis thaliana] >gi|332191029|gb|AEE29150.1| FOUR LIPS transcription factor R2R3-MYB [Arabidopsis thaliana] >gi|332191030|gb|AEE29151.1| FOUR LIPS transcription factor R2R3-MYB [Arabidopsis tha…	gi|186478479|ref|NM_001084065.2|	1213	0	Arabidopsis thaliana FOUR LIPS transcription factor R2R3-MYB (FLP) mRNA, complete cds	sp|P81391|MYB05_ANTMA	95.9	8e-20	Myb-related protein 305 OS=Antirrhinum majus GN=MYB305 PE=2 SV=1	ECU11g1690	84.3	7e-16	COG5147	Myb superfamily proteins, including transcription factors and mRNA splicing factors	K09422	0	695	ath:AT1G14350	myb proto-oncogene protein, plant	GO:0010052//guard cell differentiation;GO:0006355//regulation of transcription, DNA-dependent	GO:0003700//sequence-specific DNA binding transcription factor activity;GO:0003677//DNA binding	-
130	CL637.Contig5_CKA	1982	937	23.3715	gi|18394106|ref|NP_563948.1|	749.6	0	FOUR LIPS transcription factor R2R3-MYB [Arabidopsis thaliana] >gi|145323890|ref|NP_001077534.1| FOUR LIPS transcription factor R2R3-MYB [Arabidopsis thaliana] >gi|109946607|gb|ABG48482.1| At1g14350 [Arabidopsis thaliana] >gi|332191029|gb|AEE29150.1| FOUR LIPS transcription factor R2R3-MYB [Arabidopsis thaliana] >gi|332191030|gb|AEE29151.1| FOUR LIPS transcription factor R2R3-MYB [Arabidopsis tha…	gi|186478479|ref|NM_001084065.2|	1318	0	Arabidopsis thaliana FOUR LIPS transcription factor R2R3-MYB (FLP) mRNA, complete cds	sp|P81391|MYB05_ANTMA	95.9	7e-20	Myb-related protein 305 OS=Antirrhinum majus GN=MYB305 PE=2 SV=1	ECU11g1690	84.3	7e-16	COG5147	Myb superfamily proteins, including transcription factors and mRNA splicing factors	K09422	0	749	ath:AT1G14350	myb proto-oncogene protein, plant	GO:0010052//guard cell differentiation;GO:0006355//regulation of transcription, DNA-dependent	GO:0003700//sequence-specific DNA binding transcription factor activity;GO:0003677//DNA binding	-
131	CL637.Contig6_CKA	333	11	1.6331	gi|18394106|ref|NP_563948.1|	82.4	1e-15	FOUR LIPS transcription factor R2R3-MYB [Arabidopsis thaliana] >gi|145323890|ref|NP_001077534.1| FOUR LIPS transcription factor R2R3-MYB [Arabidopsis thaliana] >gi|109946607|gb|ABG48482.1| At1g14350 [Arabidopsis thaliana] >gi|332191029|gb|AEE29150.1| FOUR LIPS transcription factor R2R3-MYB [Arabidopsis thaliana] >gi|332191030|gb|AEE29151.1| FOUR LIPS transcription factor R2R3-MYB [Arabidopsis tha…	gi|186478479|ref|NM_001084065.2|	139	2e-30	Arabidopsis thaliana FOUR LIPS transcription factor R2R3-MYB (FLP) mRNA, complete cds	--	--	--	--	--	--	--	--	--	K09422	1e-16	82.4	ath:AT1G14350	myb proto-oncogene protein, plant	GO:0010052//guard cell differentiation;GO:0006355//regulation of transcription, DNA-dependent	GO:0003700//sequence-specific DNA binding transcription factor activity;GO:0003677//DNA binding	-
132	CL6619.Contig1_CKA	2838	38	0.6619	gi|297843776|ref|XP_002889769.1|	1508	0	MYB transcription factor [Arabidopsis lyrata subsp. lyrata] >gi|297335611|gb|EFH66028.1| MYB transcription factor [Arabidopsis lyrata subsp. lyrata]	gi|199580209|gb|AC189519.2|	2076	0	Brassica rapa subsp. pekinensis clone KBrB091G04, complete sequence	sp|P92948|CDC5L_ARATH	1504	0	Cell division cycle 5-like protein OS=Arabidopsis thaliana GN=CDC5 PE=1 SV=2	SPAC644.12	454	5e-127	COG5147	Myb superfamily proteins, including transcription factors and mRNA splicing factors	K12860	0	1508	aly:ARALYDRAFT_471078	pre-mRNA-splicing factor CDC5/CEF1	GO:0006396//RNA processing;GO:0022402//cell cycle process;GO:0042742//defense response to bacterium;GO:0006355//regulation of transcription, DNA-dependent;GO:0009870//defense response signaling pathway, resistance gene-dependent;GO:0051301//cell division;GO:0010204//defense response signaling pathway, resistance gene-independent;GO:0050832//defense response to fungus	GO:0003677//DNA binding;GO:0005515//protein binding;GO:0003700//sequence-specific DNA binding transcription factor activity	GO:0009507//chloroplast
133	CL6619.Contig2_CKA	2808	1	0.0176	gi|297843776|ref|XP_002889769.1|	1508	0	MYB transcription factor [Arabidopsis lyrata subsp. lyrata] >gi|297335611|gb|EFH66028.1| MYB transcription factor [Arabidopsis lyrata subsp. lyrata]	gi|199580209|gb|AC189519.2|	2076	0	Brassica rapa subsp. pekinensis clone KBrB091G04, complete sequence	sp|P92948|CDC5L_ARATH	1504	0	Cell division cycle 5-like protein OS=Arabidopsis thaliana GN=CDC5 PE=1 SV=2	SPAC644.12	454	5e-127	COG5147	Myb superfamily proteins, including transcription factors and mRNA splicing factors	K12860	0	1508	aly:ARALYDRAFT_471078	pre-mRNA-splicing factor CDC5/CEF1	GO:0006396//RNA processing;GO:0022402//cell cycle process;GO:0042742//defense response to bacterium;GO:0006355//regulation of transcription, DNA-dependent;GO:0009870//defense response signaling pathway, resistance gene-dependent;GO:0051301//cell division;GO:0010204//defense response signaling pathway, resistance gene-independent;GO:0050832//defense response to fungus	GO:0003677//DNA binding;GO:0005515//protein binding;GO:0003700//sequence-specific DNA binding transcription factor activity	GO:0009507//chloroplast
134	CL691.Contig1_CKA	824	802	48.117	gi|15237869|ref|NP_197190.1|	491.9	4e-138	Target of Myb protein 1 [Arabidopsis thaliana] >gi|30686076|ref|NP_850833.1| Target of Myb protein 1 [Arabidopsis thaliana] >gi|9755689|emb|CAC01701.1| TOM (target of myb1)-like protein [Arabidopsis thaliana] >gi|15983761|gb|AAL10477.1| AT5g16880/F2K13_30 [Arabidopsis thaliana] >gi|17065128|gb|AAL32718.1| TOM (target of myb1)-like protein [Arabidopsis thaliana] >gi|21537352|gb|AAM61693.1| TOM (ta…	gi|145361913|ref|NM_180502.2|	908	0	Arabidopsis thaliana Target of Myb protein 1 (AT5G16880) mRNA, complete cds	--	--	--	--	--	--	--	--	--	--	--	--	--	--	GO:0006623//protein targeting to vacuole;GO:0006944//cellular membrane fusion;GO:0006891//intra-Golgi vesicle-mediated transport;GO:0016310//phosphorylation	GO:0016301//kinase activity;GO:0008565//protein transporter activity	GO:0005795//Golgi stack;GO:0005886//plasma membrane;GO:0005829//cytosol
135	CL691.Contig2_CKA	1585	129	4.0236	gi|15237869|ref|NP_197190.1|	701.8	0	Target of Myb protein 1 [Arabidopsis thaliana] >gi|30686076|ref|NP_850833.1| Target of Myb protein 1 [Arabidopsis thaliana] >gi|9755689|emb|CAC01701.1| TOM (target of myb1)-like protein [Arabidopsis thaliana] >gi|15983761|gb|AAL10477.1| AT5g16880/F2K13_30 [Arabidopsis thaliana] >gi|17065128|gb|AAL32718.1| TOM (target of myb1)-like protein [Arabidopsis thaliana] >gi|21537352|gb|AAM61693.1| TOM (ta…	gi|297807712|ref|XM_002871694.1|	1043	0	Arabidopsis lyrata subsp. lyrata VHS domain-containing protein, mRNA	--	--	--	--	--	--	--	--	--	--	--	--	--	--	GO:0006623//protein targeting to vacuole;GO:0006944//cellular membrane fusion;GO:0006891//intra-Golgi vesicle-mediated transport;GO:0016310//phosphorylation	GO:0016301//kinase activity;GO:0008565//protein transporter activity	GO:0005795//Golgi stack;GO:0005886//plasma membrane;GO:0005829//cytosol
136	CL691.Contig3_CKA	1527	139	4.5002	gi|15237869|ref|NP_197190.1|	703.7	0	Target of Myb protein 1 [Arabidopsis thaliana] >gi|30686076|ref|NP_850833.1| Target of Myb protein 1 [Arabidopsis thaliana] >gi|9755689|emb|CAC01701.1| TOM (target of myb1)-like protein [Arabidopsis thaliana] >gi|15983761|gb|AAL10477.1| AT5g16880/F2K13_30 [Arabidopsis thaliana] >gi|17065128|gb|AAL32718.1| TOM (target of myb1)-like protein [Arabidopsis thaliana] >gi|21537352|gb|AAM61693.1| TOM (ta…	gi|297807712|ref|XM_002871694.1|	1043	0	Arabidopsis lyrata subsp. lyrata VHS domain-containing protein, mRNA	--	--	--	--	--	--	--	--	--	--	--	--	--	--	GO:0006623//protein targeting to vacuole;GO:0006944//cellular membrane fusion;GO:0006891//intra-Golgi vesicle-mediated transport;GO:0016310//phosphorylation	GO:0016301//kinase activity;GO:0008565//protein transporter activity	GO:0005795//Golgi stack;GO:0005886//plasma membrane;GO:0005829//cytosol
137	CL697.Contig1_CKA	1118	59	2.6089	gi|30692105|ref|NP_851090.1|	426.8	2e-118	myb family transcription factor [Arabidopsis thaliana] >gi|145334567|ref|NP_001078629.1| myb family transcription factor [Arabidopsis thaliana] >gi|332006473|gb|AED93856.1| myb family transcription factor [Arabidopsis thaliana] >gi|332006475|gb|AED93858.1| myb family transcription factor [Arabidopsis thaliana]	gi|312282028|dbj|AK352794.1|	599	1e-168	Thellungiella halophila mRNA, complete cds, clone: RTFL01-05-N05	sp|Q8GUN5|PHL1_ARATH	426	9e-120	Protein PHR1-LIKE 1 OS=Arabidopsis thaliana GN=PHL1 PE=1 SV=1	--	--	--	--	--	K14491	2e-12	71.6	sbi:SORBI_05g004150	two-component response regulator ARR-B family	GO:0016556//mRNA modification;GO:0006355//regulation of transcription, DNA-dependent	GO:0003700//sequence-specific DNA binding transcription factor activity;GO:0003677//DNA binding	GO:0005634//nucleus
138	CL697.Contig2_CKA	1400	27	0.9534	gi|30692110|ref|NP_568512.3|	534.6	1e-150	myb family transcription factor [Arabidopsis thaliana] >gi|75328846|sp|Q8GUN5.1|PHL1_ARATH RecName: Full=Protein PHR1-LIKE 1; AltName: Full=Myb-like transcription factor 1 >gi|332006474|gb|AED93857.1| myb family transcription factor [Arabidopsis thaliana]	gi|312282028|dbj|AK352794.1|	599	1e-168	Thellungiella halophila mRNA, complete cds, clone: RTFL01-05-N05	sp|Q8GUN5|PHL1_ARATH	534	4e-152	Protein PHR1-LIKE 1 OS=Arabidopsis thaliana GN=PHL1 PE=1 SV=1	--	--	--	--	--	K14491	3e-11	68.2	sbi:SORBI_05g004150	two-component response regulator ARR-B family	GO:0016070//RNA metabolic process	GO:0003700//sequence-specific DNA binding transcription factor activity;GO:0003677//DNA binding	GO:0005634//nucleus
139	CL697.Contig3_CKA	1381	14	0.5012	gi|30692110|ref|NP_568512.3|	554.3	1e-156	myb family transcription factor [Arabidopsis thaliana] >gi|75328846|sp|Q8GUN5.1|PHL1_ARATH RecName: Full=Protein PHR1-LIKE 1; AltName: Full=Myb-like transcription factor 1 >gi|332006474|gb|AED93857.1| myb family transcription factor [Arabidopsis thaliana]	gi|312282028|dbj|AK352794.1|	599	1e-168	Thellungiella halophila mRNA, complete cds, clone: RTFL01-05-N05	sp|Q8GUN5|PHL1_ARATH	554	5e-158	Protein PHR1-LIKE 1 OS=Arabidopsis thaliana GN=PHL1 PE=1 SV=1	--	--	--	--	--	K14491	3e-11	68.2	sbi:SORBI_05g004150	two-component response regulator ARR-B family	GO:0016556//mRNA modification;GO:0006355//regulation of transcription, DNA-dependent	GO:0003700//sequence-specific DNA binding transcription factor activity;GO:0003677//DNA binding	GO:0005634//nucleus
140	CL7020.Contig1_CKA	1541	252	8.0844	gi|30687381|ref|NP_181344.2|	575.1	9e-163	myb/SANT-like DNA-binding domain-containing protein [Arabidopsis thaliana] >gi|41618996|gb|AAS09999.1| MYB transcription factor [Arabidopsis thaliana] >gi|330254394|gb|AEC09488.1| myb/SANT-like DNA-binding domain-containing protein [Arabidopsis thaliana]	gi|42569721|ref|NM_129365.3|	969	0	Arabidopsis thaliana myb/SANT-like DNA-binding domain-containing protein (AT2G38090) mRNA, complete cds	sp|Q2V9B0|MY1R1_SOLTU	120	3e-27	Transcription factor MYB1R1 OS=Solanum tuberosum PE=2 SV=1	--	--	--	--	--	--	--	--	--	--	GO:0006355//regulation of transcription, DNA-dependent	GO:0003700//sequence-specific DNA binding transcription factor activity;GO:0003677//DNA binding	GO:0005634//nucleus
141	CL7020.Contig2_CKA	1324	595	22.2167	gi|30687381|ref|NP_181344.2|	562.4	5e-159	myb/SANT-like DNA-binding domain-containing protein [Arabidopsis thaliana] >gi|41618996|gb|AAS09999.1| MYB transcription factor [Arabidopsis thaliana] >gi|330254394|gb|AEC09488.1| myb/SANT-like DNA-binding domain-containing protein [Arabidopsis thaliana]	gi|42569721|ref|NM_129365.3|	930	0	Arabidopsis thaliana myb/SANT-like DNA-binding domain-containing protein (AT2G38090) mRNA, complete cds	sp|Q2V9B0|MY1R1_SOLTU	120	2e-27	Transcription factor MYB1R1 OS=Solanum tuberosum PE=2 SV=1	--	--	--	--	--	--	--	--	--	--	GO:0006355//regulation of transcription, DNA-dependent	GO:0003700//sequence-specific DNA binding transcription factor activity;GO:0003677//DNA binding	GO:0005634//nucleus
142	CL7051.Contig2_CKA	1063	22	1.0232	gi|297807797|ref|XP_002871782.1|	365.9	5e-100	AtMYB56 [Arabidopsis lyrata subsp. lyrata] >gi|297317619|gb|EFH48041.1| AtMYB56 [Arabidopsis lyrata subsp. lyrata]	gi|30698935|ref|NM_106001.2|	404	1e-110	Arabidopsis thaliana myb domain protein 54 (MYB54) mRNA, complete cds	sp|Q9FDW1|MYB44_ARATH	132	3e-31	Transcription factor MYB44 OS=Arabidopsis thaliana GN=MYB44 PE=2 SV=1	ECU11g1690	120	5e-27	COG5147	Myb superfamily proteins, including transcription factors and mRNA splicing factors	K09422	5e-101	365	aly:ARALYDRAFT_488646	myb proto-oncogene protein, plant	GO:2000652//regulation of secondary cell wall biogenesis;GO:0009737//response to abscisic acid stimulus;GO:0006355//regulation of transcription, DNA-dependent	GO:0003700//sequence-specific DNA binding transcription factor activity;GO:0003677//DNA binding	GO:0005634//nucleus
143	CL7051.Contig3_CKA	1030	20	0.9599	gi|297807797|ref|XP_002871782.1|	365.9	5e-100	AtMYB56 [Arabidopsis lyrata subsp. lyrata] >gi|297317619|gb|EFH48041.1| AtMYB56 [Arabidopsis lyrata subsp. lyrata]	gi|30698935|ref|NM_106001.2|	408	1e-111	Arabidopsis thaliana myb domain protein 54 (MYB54) mRNA, complete cds	sp|Q9FDW1|MYB44_ARATH	132	2e-31	Transcription factor MYB44 OS=Arabidopsis thaliana GN=MYB44 PE=2 SV=1	ECU11g1690	120	5e-27	COG5147	Myb superfamily proteins, including transcription factors and mRNA splicing factors	K09422	5e-101	365	aly:ARALYDRAFT_488646	myb proto-oncogene protein, plant	GO:2000652//regulation of secondary cell wall biogenesis;GO:0009737//response to abscisic acid stimulus;GO:0006355//regulation of transcription, DNA-dependent	GO:0003700//sequence-specific DNA binding transcription factor activity;GO:0003677//DNA binding	GO:0005634//nucleus
144	CL7051.Contig4_CKA	920	20	1.0747	gi|297807797|ref|XP_002871782.1|	318.5	8e-86	AtMYB56 [Arabidopsis lyrata subsp. lyrata] >gi|297317619|gb|EFH48041.1| AtMYB56 [Arabidopsis lyrata subsp. lyrata]	gi|297807796|ref|XM_002871736.1|	301	6e-79	Arabidopsis lyrata subsp. lyrata AtMYB56, mRNA	sp|Q38851|MYB6_ARATH	192	3e-49	Transcription repressor MYB6 OS=Arabidopsis thaliana GN=MYB6 PE=1 SV=1	ECU11g1690	105	8e-23	COG5147	Myb superfamily proteins, including transcription factors and mRNA splicing factors	K09422	8e-87	318	aly:ARALYDRAFT_488646	myb proto-oncogene protein, plant	GO:0009753//response to jasmonic acid stimulus;GO:0009739//response to gibberellin stimulus;GO:0009628//response to abiotic stimulus;GO:0006950//response to stress;GO:0009751//response to salicylic acid stimulus;GO:0006355//regulation of transcription, DNA-dependent	GO:0003700//sequence-specific DNA binding transcription factor activity;GO:0003677//DNA binding	GO:0005634//nucleus
145	CL7266.Contig1_CKA	1158	82	3.5007	gi|30699418|ref|NP_849905.1|	618.2	6e-176	myb family transcription factor APL [Arabidopsis thaliana] >gi|229486152|sp|Q9SAK5.2|APL_ARATH RecName: Full=Myb family transcription factor APL; Short=AtAPL; AltName: Full=Protein ALTERED PHLOEM DEVELOPMENT >gi|222422919|dbj|BAH19446.1| AT1G79430 [Arabidopsis thaliana] >gi|332198121|gb|AEE36242.1| myb family transcription factor APL [Arabidopsis thaliana]	gi|222422918|dbj|AK316719.1|	1249	0	Arabidopsis thaliana AT1G79430 mRNA, complete cds, clone: RAFL09-57-C07	sp|Q9SAK5|APL_ARATH	618	2e-177	Myb family transcription factor APL OS=Arabidopsis thaliana GN=APL PE=2 SV=2	--	--	--	--	--	K14491	6e-12	70.1	ota:Ot16g01320	two-component response regulator ARR-B family	GO:0010088//phloem development;GO:0010089//xylem development;GO:0006355//regulation of transcription, DNA-dependent	GO:0003700//sequence-specific DNA binding transcription factor activity;GO:0003677//DNA binding	GO:0005634//nucleus
146	CL7266.Contig2_CKA	1180	64	2.6813	gi|30699418|ref|NP_849905.1|	661	0	myb family transcription factor APL [Arabidopsis thaliana] >gi|229486152|sp|Q9SAK5.2|APL_ARATH RecName: Full=Myb family transcription factor APL; Short=AtAPL; AltName: Full=Protein ALTERED PHLOEM DEVELOPMENT >gi|222422919|dbj|BAH19446.1| AT1G79430 [Arabidopsis thaliana] >gi|332198121|gb|AEE36242.1| myb family transcription factor APL [Arabidopsis thaliana]	gi|222422918|dbj|AK316719.1|	1346	0	Arabidopsis thaliana AT1G79430 mRNA, complete cds, clone: RAFL09-57-C07	sp|Q9SAK5|APL_ARATH	660	0	Myb family transcription factor APL OS=Arabidopsis thaliana GN=APL PE=2 SV=2	--	--	--	--	--	K14491	7e-12	70.1	ota:Ot16g01320	two-component response regulator ARR-B family	GO:0010088//phloem development;GO:0010089//xylem development;GO:0006355//regulation of transcription, DNA-dependent	GO:0003700//sequence-specific DNA binding transcription factor activity;GO:0003677//DNA binding	GO:0005634//nucleus
147	CL7371.Contig1_CKA	996	258	12.8059	gi|15233894|ref|NP_192684.1|	404.8	9e-112	transcription repressor MYB6 [Arabidopsis thaliana] >gi|75319413|sp|Q38851.1|MYB6_ARATH RecName: Full=Transcription repressor MYB6; AltName: Full=Myb-related protein 6; Short=AtMYB6 >gi|1020155|gb|AAA98761.1| DNA-binding protein [Arabidopsis thaliana] >gi|7267641|emb|CAB78069.1| DNA-binding protein [Arabidopsis thaliana] >gi|21555452|gb|AAM63862.1| DNA-binding protein [Arabidopsis thaliana] >gi|4…	gi|297809120|ref|XM_002872398.1|	531	1e-148	Arabidopsis lyrata subsp. lyrata ATMYB6, mRNA	sp|Q38851|MYB6_ARATH	404	3e-113	Transcription repressor MYB6 OS=Arabidopsis thaliana GN=MYB6 PE=1 SV=1	ECU11g1690	107	4e-23	COG5147	Myb superfamily proteins, including transcription factors and mRNA splicing factors	K09422	9e-113	404	ath:AT4G09460	myb proto-oncogene protein, plant	GO:0009753//response to jasmonic acid stimulus;GO:0009739//response to gibberellin stimulus;GO:0009651//response to salt stress;GO:0009800//cinnamic acid biosynthetic process;GO:0006355//regulation of transcription, DNA-dependent;GO:0009611//response to wounding;GO:0009751//response to salicylic acid stimulus;GO:0009892//negative regulation of metabolic process;GO:0009733//response to auxin stimu…	GO:0003677//DNA binding;GO:0003700//sequence-specific DNA binding transcription factor activity	GO:0005634//nucleus
148	CL7371.Contig2_CKA	883	319	17.86	gi|15233894|ref|NP_192684.1|	384.4	1e-105	transcription repressor MYB6 [Arabidopsis thaliana] >gi|75319413|sp|Q38851.1|MYB6_ARATH RecName: Full=Transcription repressor MYB6; AltName: Full=Myb-related protein 6; Short=AtMYB6 >gi|1020155|gb|AAA98761.1| DNA-binding protein [Arabidopsis thaliana] >gi|7267641|emb|CAB78069.1| DNA-binding protein [Arabidopsis thaliana] >gi|21555452|gb|AAM63862.1| DNA-binding protein [Arabidopsis thaliana] >gi|4…	gi|297809120|ref|XM_002872398.1|	482	1e-133	Arabidopsis lyrata subsp. lyrata ATMYB6, mRNA	sp|Q38851|MYB6_ARATH	384	4e-107	Transcription repressor MYB6 OS=Arabidopsis thaliana GN=MYB6 PE=1 SV=1	ECU11g1690	107	4e-23	COG5147	Myb superfamily proteins, including transcription factors and mRNA splicing factors	K09422	1e-106	384	ath:AT4G09460	myb proto-oncogene protein, plant	GO:0009753//response to jasmonic acid stimulus;GO:0009739//response to gibberellin stimulus;GO:0009751//response to salicylic acid stimulus;GO:0009631//cold acclimation;GO:0009651//response to salt stress;GO:0006355//regulation of transcription, DNA-dependent	GO:0003700//sequence-specific DNA binding transcription factor activity;GO:0003677//DNA binding	GO:0005634//nucleus
149	CL7482.Contig1_CKA	421	35	4.11	gi|297802730|ref|XP_002869249.1|	236.9	6e-62	PC-MYB1 [Arabidopsis lyrata subsp. lyrata] >gi|297315085|gb|EFH45508.1| PC-MYB1 [Arabidopsis lyrata subsp. lyrata]	gi|332656411|gb|CP002687.1|	452	1e-124	Arabidopsis thaliana chromosome 4, complete sequence	sp|Q9S7G7|MB3R1_ARATH	233	3e-62	Myb-related protein 3R-1 OS=Arabidopsis thaliana GN=MYB3R-1 PE=2 SV=1	--	--	--	--	--	--	--	--	--	--	GO:0000911//cytokinesis by cell plate formation;GO:0006355//regulation of transcription, DNA-dependent	GO:0003713//transcription coactivator activity;GO:0003700//sequence-specific DNA binding transcription factor activity;GO:0003677//DNA binding	-
150	CL7594.Contig1_CKA	1415	106	3.7034	gi|42566225|ref|NP_192037.2|	417.5	2e-115	myb family transcription factor [Arabidopsis thaliana] >gi|62241830|emb|CAI77453.1| myb transcription factor LHY-CCA1-like4 [Arabidopsis thaliana] >gi|89000919|gb|ABD59049.1| At4g01280 [Arabidopsis thaliana] >gi|332656603|gb|AEE82003.1| myb family transcription factor [Arabidopsis thaliana]	gi|186511418|ref|NM_001036491.3|	333	3e-88	Arabidopsis thaliana myb family transcription factor (AT4G01280) mRNA, complete cds	sp|Q6R0H0|ASG4_ARATH	329	3e-90	Transcription factor ASG4 OS=Arabidopsis thaliana GN=ASG4 PE=2 SV=1	--	--	--	--	--	K12133	2e-27	122	ath:AT1G01060	LATE ELONGATED HYPOCOTYL	GO:0009753//response to jasmonic acid stimulus;GO:0009739//response to gibberellin stimulus;GO:0009651//response to salt stress;GO:0006355//regulation of transcription, DNA-dependent;GO:0048573//photoperiodism, flowering;GO:0009751//response to salicylic acid stimulus;GO:0009733//response to auxin stimulus;GO:0009737//response to abscisic acid stimulus;GO:0000303//response to superoxide;GO:004668…	GO:0003677//DNA binding;GO:0003700//sequence-specific DNA binding transcription factor activity	-
151	CL7594.Contig2_CKA	1508	32	1.0491	gi|42566225|ref|NP_192037.2|	401.4	1e-110	myb family transcription factor [Arabidopsis thaliana] >gi|62241830|emb|CAI77453.1| myb transcription factor LHY-CCA1-like4 [Arabidopsis thaliana] >gi|89000919|gb|ABD59049.1| At4g01280 [Arabidopsis thaliana] >gi|332656603|gb|AEE82003.1| myb family transcription factor [Arabidopsis thaliana]	gi|186511418|ref|NM_001036491.3|	287	2e-74	Arabidopsis thaliana myb family transcription factor (AT4G01280) mRNA, complete cds	sp|Q6R0H0|ASG4_ARATH	313	2e-85	Transcription factor ASG4 OS=Arabidopsis thaliana GN=ASG4 PE=2 SV=1	--	--	--	--	--	K12133	5e-23	107	ath:AT1G01060	LATE ELONGATED HYPOCOTYL	GO:0009753//response to jasmonic acid stimulus;GO:0009739//response to gibberellin stimulus;GO:0009651//response to salt stress;GO:0006355//regulation of transcription, DNA-dependent;GO:0048573//photoperiodism, flowering;GO:0009751//response to salicylic acid stimulus;GO:0009733//response to auxin stimulus;GO:0009737//response to abscisic acid stimulus;GO:0000303//response to superoxide;GO:004668…	GO:0003677//DNA binding;GO:0003700//sequence-specific DNA binding transcription factor activity	-
152	CL7678.Contig1_CKA	602	177	14.5354	gi|297814648|ref|XP_002875207.1|	321.6	4e-87	myb family transcription factor [Arabidopsis lyrata subsp. lyrata] >gi|297321045|gb|EFH51466.1| myb family transcription factor [Arabidopsis lyrata subsp. lyrata]	gi|297814647|ref|XM_002875161.1|	474	1e-131	Arabidopsis lyrata subsp. lyrata myb family transcription factor, mRNA	sp|Q940D0|ARR1_ARATH	47.8	5e-06	Two-component response regulator ARR1 OS=Arabidopsis thaliana GN=ARR1 PE=1 SV=2	--	--	--	--	--	K14491	5e-07	52.4	mtr:MTR_4g131580	two-component response regulator ARR-B family	GO:0006355//regulation of transcription, DNA-dependent	GO:0003700//sequence-specific DNA binding transcription factor activity;GO:0003677//DNA binding	-
153	CL7678.Contig2_CKA	551	264	23.6867	gi|297814648|ref|XP_002875207.1|	274.6	4e-73	myb family transcription factor [Arabidopsis lyrata subsp. lyrata] >gi|297321045|gb|EFH51466.1| myb family transcription factor [Arabidopsis lyrata subsp. lyrata]	gi|297814647|ref|XM_002875161.1|	404	1e-110	Arabidopsis lyrata subsp. lyrata myb family transcription factor, mRNA	--	--	--	--	--	--	--	--	--	--	--	--	--	--	GO:0006355//regulation of transcription, DNA-dependent	GO:0003700//sequence-specific DNA binding transcription factor activity;GO:0003677//DNA binding	-
154	CL7981.Contig1_CKA	377	170	22.2925	gi|22331031|ref|NP_187879.2|	118.2	3e-26	myb family transcription factor [Arabidopsis thaliana] >gi|17979533|gb|AAL50101.1| AT3g12730/MBK21_9 [Arabidopsis thaliana] >gi|23505991|gb|AAN28855.1| At3g12730/MBK21_9 [Arabidopsis thaliana] >gi|332641719|gb|AEE75240.1| myb family transcription factor [Arabidopsis thaliana]	gi|199580017|gb|AC189335.2|	394	1e-107	Brassica rapa subsp. pekinensis clone KBrB039A19, complete sequence	--	--	--	--	--	--	--	--	--	--	--	--	--	--	-	GO:0003677//DNA binding;GO:0003700//sequence-specific DNA binding transcription factor activity	-
155	CL7981.Contig2_CKA	647	907	69.3034	gi|297834082|ref|XP_002884923.1|	254.2	1e-66	myb family transcription factor [Arabidopsis lyrata subsp. lyrata] >gi|297330763|gb|EFH61182.1| myb family transcription factor [Arabidopsis lyrata subsp. lyrata]	gi|297834081|ref|XM_002884877.1|	410	1e-112	Arabidopsis lyrata subsp. lyrata myb family transcription factor, mRNA	sp|Q9SAK5|APL_ARATH	87.8	5e-18	Myb family transcription factor APL OS=Arabidopsis thaliana GN=APL PE=2 SV=2	--	--	--	--	--	--	--	--	--	--	GO:0010088//phloem development;GO:0010089//xylem development;GO:0006355//regulation of transcription, DNA-dependent	GO:0003700//sequence-specific DNA binding transcription factor activity;GO:0003677//DNA binding	GO:0005634//nucleus
156	CL8028.Contig1_CKA	217	5	1.1391	gi|15235484|ref|NP_195443.1|	116.7	9e-26	myb domain protein 73 [Arabidopsis thaliana] >gi|2464855|emb|CAB16756.1| myb-related protein [Arabidopsis thaliana] >gi|7270709|emb|CAB80392.1| myb-related protein [Arabidopsis thaliana] >gi|41619352|gb|AAS10083.1| MYB transcription factor [Arabidopsis thaliana] >gi|332661374|gb|AEE86774.1| myb domain protein 73 [Arabidopsis thaliana]	gi|332656411|gb|CP002687.1|	117	4e-24	Arabidopsis thaliana chromosome 4, complete sequence	sp|Q9FDW1|MYB44_ARATH	77.8	1e-15	Transcription factor MYB44 OS=Arabidopsis thaliana GN=MYB44 PE=2 SV=1	--	--	--	--	--	K09422	7e-27	116	ath:AT4G37260	myb proto-oncogene protein, plant	GO:0009753//response to jasmonic acid stimulus;GO:0019722//calcium-mediated signaling;GO:0009612//response to mechanical stimulus;GO:0046686//response to cadmium ion;GO:0010200//response to chitin;GO:0009751//response to salicylic acid stimulus;GO:0009737//response to abscisic acid stimulus;GO:0009723//response to ethylene stimulus;GO:0006355//regulation of transcription, DNA-dependent	GO:0003700//sequence-specific DNA binding transcription factor activity;GO:0003677//DNA binding	GO:0005622//intracellular
157	CL8028.Contig2_CKA	1241	1089	43.3818	gi|15235484|ref|NP_195443.1|	562.4	4e-159	myb domain protein 73 [Arabidopsis thaliana] >gi|2464855|emb|CAB16756.1| myb-related protein [Arabidopsis thaliana] >gi|7270709|emb|CAB80392.1| myb-related protein [Arabidopsis thaliana] >gi|41619352|gb|AAS10083.1| MYB transcription factor [Arabidopsis thaliana] >gi|332661374|gb|AEE86774.1| myb domain protein 73 [Arabidopsis thaliana]	gi|332656411|gb|CP002687.1|	684	0	Arabidopsis thaliana chromosome 4, complete sequence	sp|Q9FDW1|MYB44_ARATH	309	2e-84	Transcription factor MYB44 OS=Arabidopsis thaliana GN=MYB44 PE=2 SV=1	ECU11g1690	127	3e-29	COG5147	Myb superfamily proteins, including transcription factors and mRNA splicing factors	K09422	5e-160	562	ath:AT4G37260	myb proto-oncogene protein, plant	GO:0009753//response to jasmonic acid stimulus;GO:0009739//response to gibberellin stimulus;GO:0009414//response to water deprivation;GO:0009651//response to salt stress;GO:0006355//regulation of transcription, DNA-dependent;GO:0009751//response to salicylic acid stimulus;GO:0009733//response to auxin stimulus;GO:0010200//response to chitin;GO:0009737//response to abscisic acid stimulus;GO:000972…	GO:0003677//DNA binding;GO:0003700//sequence-specific DNA binding transcription factor activity	GO:0005634//nucleus
158	CL8216.Contig1_CKA	568	174	15.1444	gi|15221257|ref|NP_177583.1|	105.1	5e-22	myb domain protein 95 [Arabidopsis thaliana] >gi|28950825|gb|AAO63336.1| At1g74430 [Arabidopsis thaliana] >gi|41619172|gb|AAS10040.1| MYB transcription factor [Arabidopsis thaliana] >gi|332197470|gb|AEE35591.1| myb domain protein 95 [Arabidopsis thaliana]	gi|199580269|gb|AC189574.2|	660	0	Brassica rapa subsp. pekinensis clone KBrH011B08, complete sequence	--	--	--	--	--	--	--	--	--	K09422	6e-23	105	ath:AT1G74430	myb proto-oncogene protein, plant	GO:0009753//response to jasmonic acid stimulus;GO:0009751//response to salicylic acid stimulus;GO:0009694//jasmonic acid metabolic process;GO:0006355//regulation of transcription, DNA-dependent	GO:0003700//sequence-specific DNA binding transcription factor activity;GO:0003677//DNA binding	-
159	CL8375.Contig1_CKA	435	35	3.9777	gi|297802730|ref|XP_002869249.1|	193.4	7e-49	PC-MYB1 [Arabidopsis lyrata subsp. lyrata] >gi|297315085|gb|EFH45508.1| PC-MYB1 [Arabidopsis lyrata subsp. lyrata]	gi|297802729|ref|XM_002869203.1|	244	6e-62	Arabidopsis lyrata subsp. lyrata PC-MYB1, mRNA	sp|Q9S7G7|MB3R1_ARATH	186	6e-48	Myb-related protein 3R-1 OS=Arabidopsis thaliana GN=MYB3R-1 PE=2 SV=1	--	--	--	--	--	--	--	--	--	--	GO:0000911//cytokinesis by cell plate formation;GO:0006355//regulation of transcription, DNA-dependent	GO:0003713//transcription coactivator activity;GO:0003700//sequence-specific DNA binding transcription factor activity;GO:0003677//DNA binding	-
160	CL8422.Contig1_CKA	283	22	3.8432	gi|297802730|ref|XP_002869249.1|	184.5	3e-46	PC-MYB1 [Arabidopsis lyrata subsp. lyrata] >gi|297315085|gb|EFH45508.1| PC-MYB1 [Arabidopsis lyrata subsp. lyrata]	gi|145362596|ref|NM_202989.2|	387	1e-105	Arabidopsis thaliana myb-related protein 3R-1 (PC-MYB1) mRNA, complete cds	sp|Q9S7G7|MB3R1_ARATH	181	8e-47	Myb-related protein 3R-1 OS=Arabidopsis thaliana GN=MYB3R-1 PE=2 SV=1	ECU11g1690	66.6	1e-11	COG5147	Myb superfamily proteins, including transcription factors and mRNA splicing factors	K09422	3e-21	97.8	rcu:RCOM_0915890	myb proto-oncogene protein, plant	GO:0000911//cytokinesis by cell plate formation;GO:0048453//sepal formation;GO:0000280//nuclear division;GO:0009749//response to glucose stimulus;GO:0051322//anaphase;GO:0009744//response to sucrose stimulus;GO:0048451//petal formation;GO:0010389//regulation of G2/M transition of mitotic cell cycle;GO:0009750//response to fructose stimulus;GO:0051225//spindle assembly;GO:0006355//regulation of tr…	GO:0003677//DNA binding;GO:0003700//sequence-specific DNA binding transcription factor activity;GO:0003713//transcription coactivator activity	-
161	CL8445.Contig1_CKA	1180	25	1.0474	gi|297818010|ref|XP_002876888.1|	432.2	7e-120	myb family transcription factor [Arabidopsis lyrata subsp. lyrata] >gi|297322726|gb|EFH53147.1| myb family transcription factor [Arabidopsis lyrata subsp. lyrata]	gi|297818009|ref|XM_002876842.1|	335	6e-89	Arabidopsis lyrata subsp. lyrata myb family transcription factor, mRNA	sp|Q9LDD4|ARID2_ARATH	100	1e-21	AT-rich interactive domain-containing protein 2 OS=Arabidopsis thaliana GN=ARID2 PE=2 SV=1	--	--	--	--	--	--	--	--	--	--	-	GO:0003677//DNA binding	GO:0005634//nucleus
162	CL8445.Contig2_CKA	1011	57	2.7872	gi|297818010|ref|XP_002876888.1|	432.2	5e-120	myb family transcription factor [Arabidopsis lyrata subsp. lyrata] >gi|297322726|gb|EFH53147.1| myb family transcription factor [Arabidopsis lyrata subsp. lyrata]	gi|297818009|ref|XM_002876842.1|	335	5e-89	Arabidopsis lyrata subsp. lyrata myb family transcription factor, mRNA	sp|Q9LDD4|ARID2_ARATH	100	1e-21	AT-rich interactive domain-containing protein 2 OS=Arabidopsis thaliana GN=ARID2 PE=2 SV=1	--	--	--	--	--	--	--	--	--	--	-	GO:0003677//DNA binding	GO:0005634//nucleus
163	CL8563.Contig1_CKA	310	654	104.296	gi|18394983|ref|NP_564138.1|	125.2	2e-28	Target of Myb protein 1 [Arabidopsis thaliana] >gi|332191975|gb|AEE30096.1| Target of Myb protein 1 [Arabidopsis thaliana]	gi|297850557|ref|XM_002893114.1|	174	3e-41	Arabidopsis lyrata subsp. lyrata VHS domain-containing protein, mRNA	--	--	--	--	--	--	--	--	--	--	--	--	--	--	GO:0010363//regulation of plant-type hypersensitive response;GO:0031348//negative regulation of defense response;GO:0006891//intra-Golgi vesicle-mediated transport;GO:0009627//systemic acquired resistance;GO:0010200//response to chitin;GO:0006612//protein targeting to membrane;GO:0006944//cellular membrane fusion;GO:0043069//negative regulation of programmed cell death;GO:0030968//endoplasmic ret…	GO:0008565//protein transporter activity	GO:0005795//Golgi stack
164	CL8565.Contig1_CKA	1097	24	1.0816	gi|30680387|ref|NP_196031.2|	427.6	1e-118	DNA gyrase B3 [Arabidopsis thaliana] >gi|41619080|gb|AAS10019.1| MYB transcription factor [Arabidopsis thaliana] >gi|332003316|gb|AED90699.1| DNA gyrase B3 [Arabidopsis thaliana]	gi|332002898|gb|CP002688.1|	272	7e-70	Arabidopsis thaliana chromosome 5, complete sequence	sp|Q9LDD4|ARID2_ARATH	131	8e-31	AT-rich interactive domain-containing protein 2 OS=Arabidopsis thaliana GN=ARID2 PE=2 SV=1	all5265	52.4	1e-06	COG0187	Type IIA topoisomerase (DNA gyrase/topo II, topoisomerase IV), B subunit	K02470	2e-09	61.6	mtr:MTR_7g089790	DNA gyrase subunit B [EC:5.99.1.3]	GO:0006200//ATP catabolic process;GO:0006261//DNA-dependent DNA replication;GO:0007059//chromosome segregation;GO:0006265//DNA topological change	GO:0005524//ATP binding;GO:0003918//DNA topoisomerase (ATP-hydrolyzing) activity	GO:0043229//intracellular organelle;GO:0009330//DNA topoisomerase complex (ATP-hydrolyzing)
165	CL8815.Contig1_CKA	1167	241	10.2093	gi|15222521|ref|NP_177158.1|	136.7	6e-90	myb-like transcription factor-like protein [Arabidopsis thaliana] >gi|334183796|ref|NP_001185359.1| myb-like transcription factor-like protein [Arabidopsis thaliana] >gi|2194137|gb|AAB61112.1| ESTs gb|R29947,gb|H76702 come from this gene [Arabidopsis thaliana] >gi|30102606|gb|AAP21221.1| At1g70000 [Arabidopsis thaliana] >gi|41618912|gb|AAS09979.1| MYB transcription factor [Arabidopsis thaliana] >…	gi|332189094|gb|CP002684.1|	147	3e-32	Arabidopsis thaliana chromosome 1, complete sequence	sp|Q2V9B0|MY1R1_SOLTU	131	7e-40	Transcription factor MYB1R1 OS=Solanum tuberosum PE=2 SV=1	--	--	--	--	--	--	--	--	--	--	GO:0009753//response to jasmonic acid stimulus;GO:0009739//response to gibberellin stimulus;GO:0046686//response to cadmium ion;GO:0009751//response to salicylic acid stimulus;GO:0009733//response to auxin stimulus;GO:0009737//response to abscisic acid stimulus;GO:0009723//response to ethylene stimulus;GO:0009651//response to salt stress;GO:0006355//regulation of transcription, DNA-dependent;GO:0…	GO:0003700//sequence-specific DNA binding transcription factor activity;GO:0003677//DNA binding;GO:0008270//zinc ion binding	-
166	CL8815.Contig2_CKA	1231	1440	57.8303	gi|15222521|ref|NP_177158.1|	362.1	9e-99	myb-like transcription factor-like protein [Arabidopsis thaliana] >gi|334183796|ref|NP_001185359.1| myb-like transcription factor-like protein [Arabidopsis thaliana] >gi|2194137|gb|AAB61112.1| ESTs gb|R29947,gb|H76702 come from this gene [Arabidopsis thaliana] >gi|30102606|gb|AAP21221.1| At1g70000 [Arabidopsis thaliana] >gi|41618912|gb|AAS09979.1| MYB transcription factor [Arabidopsis thaliana] >…	gi|334183795|ref|NM_001198430.1|	232	6e-58	Arabidopsis thaliana myb-like transcription factor-like protein (AT1G70000) mRNA, complete cds	sp|Q2V9B0|MY1R1_SOLTU	180	2e-45	Transcription factor MYB1R1 OS=Solanum tuberosum PE=2 SV=1	--	--	--	--	--	--	--	--	--	--	GO:0009753//response to jasmonic acid stimulus;GO:0009739//response to gibberellin stimulus;GO:0046686//response to cadmium ion;GO:0009751//response to salicylic acid stimulus;GO:0009733//response to auxin stimulus;GO:0009737//response to abscisic acid stimulus;GO:0009723//response to ethylene stimulus;GO:0009651//response to salt stress;GO:0006355//regulation of transcription, DNA-dependent;GO:0…	GO:0003700//sequence-specific DNA binding transcription factor activity;GO:0003677//DNA binding;GO:0008270//zinc ion binding	-
167	CL8938.Contig1_CKA	1943	256	6.5136	gi|15237380|ref|NP_197163.1|	189.1	2e-46	myb domain protein 43 [Arabidopsis thaliana] >gi|10176969|dbj|BAB10187.1| transcription factor [Arabidopsis thaliana] >gi|41619406|gb|AAS10095.1| MYB transcription factor [Arabidopsis thaliana] >gi|332004932|gb|AED92315.1| myb domain protein 43 [Arabidopsis thaliana]	gi|332002898|gb|CP002688.1|	529	1e-147	Arabidopsis thaliana chromosome 5, complete sequence	sp|Q9C5I3|ERF76_ARATH	200	2e-51	Ethylene-responsive transcription factor 11 OS=Arabidopsis thaliana GN=ERF11 PE=2 SV=1	ECU11g1690	60.5	1e-08	COG5147	Myb superfamily proteins, including transcription factors and mRNA splicing factors	K09422	5e-85	313	ath:AT5G16600	myb proto-oncogene protein, plant	GO:0031348//negative regulation of defense response;GO:0009605//response to external stimulus;GO:0009867//jasmonic acid mediated signaling pathway;GO:0009862//systemic acquired resistance, salicylic acid mediated signaling pathway;GO:0009414//response to water deprivation;GO:0045492//xylan biosynthetic process;GO:0010363//regulation of plant-type hypersensitive response;GO:0009873//ethylene media…	GO:0003677//DNA binding;GO:0003700//sequence-specific DNA binding transcription factor activity	GO:0005634//nucleus
168	CL8938.Contig3_CKA	1845	184	4.9303	gi|15237380|ref|NP_197163.1|	189.1	1e-46	myb domain protein 43 [Arabidopsis thaliana] >gi|10176969|dbj|BAB10187.1| transcription factor [Arabidopsis thaliana] >gi|41619406|gb|AAS10095.1| MYB transcription factor [Arabidopsis thaliana] >gi|332004932|gb|AED92315.1| myb domain protein 43 [Arabidopsis thaliana]	gi|332002898|gb|CP002688.1|	519	1e-144	Arabidopsis thaliana chromosome 5, complete sequence	sp|Q9C5I3|ERF76_ARATH	200	2e-51	Ethylene-responsive transcription factor 11 OS=Arabidopsis thaliana GN=ERF11 PE=2 SV=1	ECU11g1690	60.5	1e-08	COG5147	Myb superfamily proteins, including transcription factors and mRNA splicing factors	K09422	3e-85	314	ath:AT5G16600	myb proto-oncogene protein, plant	GO:0031348//negative regulation of defense response;GO:0009605//response to external stimulus;GO:0009867//jasmonic acid mediated signaling pathway;GO:0009862//systemic acquired resistance, salicylic acid mediated signaling pathway;GO:0009414//response to water deprivation;GO:0045492//xylan biosynthetic process;GO:0010363//regulation of plant-type hypersensitive response;GO:0009873//ethylene media…	GO:0003677//DNA binding;GO:0003700//sequence-specific DNA binding transcription factor activity	GO:0005634//nucleus
169	CL8938.Contig4_CKA	1571	404	12.7132	gi|15237380|ref|NP_197163.1|	490	4e-137	myb domain protein 43 [Arabidopsis thaliana] >gi|10176969|dbj|BAB10187.1| transcription factor [Arabidopsis thaliana] >gi|41619406|gb|AAS10095.1| MYB transcription factor [Arabidopsis thaliana] >gi|332004932|gb|AED92315.1| myb domain protein 43 [Arabidopsis thaliana]	gi|30685937|ref|NM_121666.2|	878	0	Arabidopsis thaliana myb domain protein 43 (MYB43) mRNA, complete cds	sp|Q50EX6|ODO1_PETHY	252	4e-67	Protein ODORANT1 OS=Petunia hybrida GN=ODO1 PE=2 SV=1	ECU11g1690	104	5e-22	COG5147	Myb superfamily proteins, including transcription factors and mRNA splicing factors	K09422	4e-138	489	ath:AT5G16600	myb proto-oncogene protein, plant	GO:0010413//glucuronoxylan metabolic process;GO:0006355//regulation of transcription, DNA-dependent;GO:0009737//response to abscisic acid stimulus;GO:0045492//xylan biosynthetic process;GO:2000652//regulation of secondary cell wall biogenesis	GO:0003677//DNA binding;GO:0003700//sequence-specific DNA binding transcription factor activity	GO:0005634//nucleus
170	CL8938.Contig5_CKA	1538	520	16.7147	gi|15237380|ref|NP_197163.1|	469.2	7e-131	myb domain protein 43 [Arabidopsis thaliana] >gi|10176969|dbj|BAB10187.1| transcription factor [Arabidopsis thaliana] >gi|41619406|gb|AAS10095.1| MYB transcription factor [Arabidopsis thaliana] >gi|332004932|gb|AED92315.1| myb domain protein 43 [Arabidopsis thaliana]	gi|30685937|ref|NM_121666.2|	563	1e-157	Arabidopsis thaliana myb domain protein 43 (MYB43) mRNA, complete cds	sp|Q50EX6|ODO1_PETHY	261	1e-69	Protein ODORANT1 OS=Petunia hybrida GN=ODO1 PE=2 SV=1	ECU11g1690	104	4e-22	COG5147	Myb superfamily proteins, including transcription factors and mRNA splicing factors	K09422	7e-132	469	ath:AT5G16600	myb proto-oncogene protein, plant	GO:0010413//glucuronoxylan metabolic process;GO:0006355//regulation of transcription, DNA-dependent;GO:0009737//response to abscisic acid stimulus;GO:0045492//xylan biosynthetic process;GO:2000652//regulation of secondary cell wall biogenesis	GO:0003677//DNA binding;GO:0003700//sequence-specific DNA binding transcription factor activity	GO:0005634//nucleus
171	CL9089.Contig1_CKA	1288	2191	84.0965	gi|297831064|ref|XP_002883414.1|	461.5	1e-128	AtMYB15/AtY19/MYB15 [Arabidopsis lyrata subsp. lyrata] >gi|297329254|gb|EFH59673.1| AtMYB15/AtY19/MYB15 [Arabidopsis lyrata subsp. lyrata]	gi|110797163|gb|AC189483.1|	654	0	Brassica rapa subsp. pekinensis clone KBrB083F05, complete sequence	sp|Q7XBH4|MYB4_ORYSJ	252	3e-67	Myb-related protein Myb4 OS=Oryza sativa subsp. japonica GN=MYB4 PE=2 SV=2	ECU11g1690	109	1e-23	COG5147	Myb superfamily proteins, including transcription factors and mRNA splicing factors	K09422	1e-129	461	aly:ARALYDRAFT_479838	myb proto-oncogene protein, plant	GO:0052542//defense response by callose deposition;GO:0035556//intracellular signal transduction;GO:0009414//response to water deprivation;GO:0009867//jasmonic acid mediated signaling pathway;GO:0006355//regulation of transcription, DNA-dependent;GO:0009611//response to wounding;GO:0009751//response to salicylic acid stimulus;GO:0009695//jasmonic acid biosynthetic process;GO:0042538//hyperosmotic…	GO:0003677//DNA binding;GO:0003700//sequence-specific DNA binding transcription factor activity	GO:0005622//intracellular
172	CL9089.Contig2_CKA	1253	2887	113.906	gi|297831064|ref|XP_002883414.1|	466.8	2e-130	AtMYB15/AtY19/MYB15 [Arabidopsis lyrata subsp. lyrata] >gi|297329254|gb|EFH59673.1| AtMYB15/AtY19/MYB15 [Arabidopsis lyrata subsp. lyrata]	gi|297831063|ref|XM_002883368.1|	678	0	Arabidopsis lyrata subsp. lyrata AtMYB15/AtY19/MYB15, mRNA	sp|Q7XBH4|MYB4_ORYSJ	251	5e-67	Myb-related protein Myb4 OS=Oryza sativa subsp. japonica GN=MYB4 PE=2 SV=2	ECU11g1690	108	3e-23	COG5147	Myb superfamily proteins, including transcription factors and mRNA splicing factors	K09422	3e-131	466	aly:ARALYDRAFT_479838	myb proto-oncogene protein, plant	GO:0052542//defense response by callose deposition;GO:0035556//intracellular signal transduction;GO:0009414//response to water deprivation;GO:0009867//jasmonic acid mediated signaling pathway;GO:0006355//regulation of transcription, DNA-dependent;GO:0009611//response to wounding;GO:0009695//jasmonic acid biosynthetic process;GO:0042538//hyperosmotic salinity response;GO:0002679//respiratory burst…	GO:0003677//DNA binding;GO:0003700//sequence-specific DNA binding transcription factor activity	GO:0005622//intracellular
173	CL9364.Contig1_CKA	431	12	1.3764	gi|356543313|ref|XP_003540106.1|	88.2	3e-17	PREDICTED: transcription factor MYB39 [Glycine max]	--	--	--	--	sp|Q7XBH4|MYB4_ORYSJ	85.5	1e-17	Myb-related protein Myb4 OS=Oryza sativa subsp. japonica GN=MYB4 PE=2 SV=2	--	--	--	--	--	K09422	3e-17	85.5	osa:4336407	myb proto-oncogene protein, plant	-	GO:0003677//DNA binding	-
174	CL9364.Contig2_CKA	336	6	0.8828	gi|356543313|ref|XP_003540106.1|	88.2	3e-17	PREDICTED: transcription factor MYB39 [Glycine max]	--	--	--	--	sp|Q7XBH4|MYB4_ORYSJ	85.5	6e-18	Myb-related protein Myb4 OS=Oryza sativa subsp. japonica GN=MYB4 PE=2 SV=2	--	--	--	--	--	K09422	2e-17	85.5	osa:4336407	myb proto-oncogene protein, plant	-	GO:0003677//DNA binding	-
175	CL9402.Contig1_CKA	299	31	5.1256	gi|79340059|ref|NP_172442.3|	123.2	1e-27	DNA binding protein [Arabidopsis thaliana] >gi|41619068|gb|AAS10016.1| MYB transcription factor [Arabidopsis thaliana] >gi|332190361|gb|AEE28482.1| DNA binding protein [Arabidopsis thaliana]	gi|297843769|ref|XM_002889720.1|	107	6e-21	Arabidopsis lyrata subsp. lyrata DNA binding protein, mRNA	--	--	--	--	--	--	--	--	--	--	--	--	--	--	GO:0009753//response to jasmonic acid stimulus;GO:0009751//response to salicylic acid stimulus;GO:0009737//response to abscisic acid stimulus	GO:0003677//DNA binding	-
176	CL9580.Contig1_CKA	790	3	0.1877	gi|297817436|ref|XP_002876601.1|	67.4	2e-47	AtMYB17 [Arabidopsis lyrata subsp. lyrata] >gi|297322439|gb|EFH52860.1| AtMYB17 [Arabidopsis lyrata subsp. lyrata]	gi|332640072|gb|CP002686.1|	79.8	4e-12	Arabidopsis thaliana chromosome 3, complete sequence	sp|Q50EX6|ODO1_PETHY	56.2	5e-19	Protein ODORANT1 OS=Petunia hybrida GN=ODO1 PE=2 SV=1	ECU11g1690	50.1	1e-14	COG5147	Myb superfamily proteins, including transcription factors and mRNA splicing factors	K09422	3e-48	144	aly:ARALYDRAFT_324558	myb proto-oncogene protein, plant	GO:0009753//response to jasmonic acid stimulus;GO:0009751//response to salicylic acid stimulus;GO:0009909//regulation of flower development	-	-
177	CL9580.Contig2_CKA	777	32	2.036	gi|297817436|ref|XP_002876601.1|	207.2	1e-52	AtMYB17 [Arabidopsis lyrata subsp. lyrata] >gi|297322439|gb|EFH52860.1| AtMYB17 [Arabidopsis lyrata subsp. lyrata]	gi|297817435|ref|XM_002876555.1|	111	1e-21	Arabidopsis lyrata subsp. lyrata AtMYB17, mRNA	sp|Q8LPH6|MYB86_ARATH	115	2e-26	Transcription factor MYB86 OS=Arabidopsis thaliana GN=MYB86 PE=2 SV=1	ECU11g1690	94	3e-19	COG5147	Myb superfamily proteins, including transcription factors and mRNA splicing factors	K09422	2e-53	207	aly:ARALYDRAFT_324558	myb proto-oncogene protein, plant	GO:0009753//response to jasmonic acid stimulus;GO:0009751//response to salicylic acid stimulus;GO:0009909//regulation of flower development	-	-
178	Unigene1027_CKA	341	98	14.2077	gi|15221408|ref|NP_177622.1|	122.1	2e-27	myb family transcription factor [Arabidopsis thaliana] >gi|5882739|gb|AAD55292.1|AC008263_23 Contains PF|00249 Myb-like DNA-binding domain. EST gb|Z18152 comes from this gene [Arabidopsis thaliana] >gi|41618916|gb|AAS09980.1| MYB transcription factor [Arabidopsis thaliana] >gi|332197516|gb|AEE35637.1| myb family transcription factor [Arabidopsis thaliana]	gi|297842224|ref|XM_002888948.1|	113	1e-22	Arabidopsis lyrata subsp. lyrata myb family transcription factor, mRNA	--	--	--	--	--	--	--	--	--	--	--	--	--	--	GO:0010363//regulation of plant-type hypersensitive response;GO:0009753//response to jasmonic acid stimulus;GO:0009739//response to gibberellin stimulus;GO:0009651//response to salt stress;GO:0006355//regulation of transcription, DNA-dependent;GO:0009751//response to salicylic acid stimulus;GO:0009963//positive regulation of flavonoid biosynthetic process;GO:0009733//response to auxin stimulus;GO…	GO:0003677//DNA binding;GO:0003700//sequence-specific DNA binding transcription factor activity	GO:0005622//intracellular
179	Unigene10601_CKA	566	51	4.4546	gi|297814648|ref|XP_002875207.1|	284.6	5e-76	myb family transcription factor [Arabidopsis lyrata subsp. lyrata] >gi|297321045|gb|EFH51466.1| myb family transcription factor [Arabidopsis lyrata subsp. lyrata]	gi|42568909|ref|NM_126400.2|	555	1e-155	Arabidopsis thaliana myb family transcription factor (AT2G03500) mRNA, complete cds	--	--	--	--	--	--	--	--	--	--	--	--	--	--	GO:0006355//regulation of transcription, DNA-dependent	GO:0003700//sequence-specific DNA binding transcription factor activity;GO:0003677//DNA binding	-
180	Unigene10823_CKA	375	23	3.0321	gi|91806656|gb|ABE66055.1|	104.4	4e-22	ARID/BRIGHT DNA-binding domain-containing protein/ELM2 domain-containing protein/Myb-like DNA-binding domain-containing protein [Arabidopsis thaliana]	gi|332656411|gb|CP002687.1|	69.9	2e-09	Arabidopsis thaliana chromosome 4, complete sequence	sp|Q9LDD4|ARID2_ARATH	104	1e-23	AT-rich interactive domain-containing protein 2 OS=Arabidopsis thaliana GN=ARID2 PE=2 SV=1	--	--	--	--	--	--	--	--	--	--	-	-	GO:0005773//vacuole
181	Unigene10928_CKA	742	65	4.3307	gi|145338102|ref|NP_187095.2|	196.8	2e-49	myb family transcription factor [Arabidopsis thaliana] >gi|332640562|gb|AEE74083.1| myb family transcription factor [Arabidopsis thaliana]	gi|334185073|ref|NM_001202877.1|	373	1e-100	Arabidopsis thaliana myb family transcription factor (AT3G04450) mRNA, complete cds	sp|Q8GUN5|PHL1_ARATH	152	2e-37	Protein PHR1-LIKE 1 OS=Arabidopsis thaliana GN=PHL1 PE=1 SV=1	--	--	--	--	--	--	--	--	--	--	GO:0016556//mRNA modification;GO:0006355//regulation of transcription, DNA-dependent	GO:0003700//sequence-specific DNA binding transcription factor activity;GO:0003677//DNA binding	GO:0005634//nucleus
182	Unigene10944_CKA	290	19	3.239	gi|15375286|gb|AAF25950.2|AF214117_1	59.3	1e-08	putative c-myb-like transcription factor [Arabidopsis thaliana]	gi|356520894|ref|XM_003529047.1|	83.8	8e-14	PREDICTED: Glycine max uncharacterized protein LOC100793280 (LOC100793280), mRNA	--	--	--	--	--	--	--	--	--	K09422	1e-08	56.2	ath:AT3G09370	myb proto-oncogene protein, plant	GO:0006355//regulation of transcription, DNA-dependent	GO:0003676//nucleic acid binding	-
183	Unigene10979_CKA	438	17	1.9188	gi|297815292|ref|XP_002875529.1|	155.2	2e-37	MYB121 [Arabidopsis lyrata subsp. lyrata] >gi|297321367|gb|EFH51788.1| MYB121 [Arabidopsis lyrata subsp. lyrata]	gi|297815291|ref|XM_002875483.1|	155	4e-35	Arabidopsis lyrata subsp. lyrata MYB121, mRNA	--	--	--	--	--	--	--	--	--	K09422	3e-38	155	aly:ARALYDRAFT_484718	myb proto-oncogene protein, plant	GO:0009737//response to abscisic acid stimulus;GO:0006355//regulation of transcription, DNA-dependent	GO:0003700//sequence-specific DNA binding transcription factor activity;GO:0003677//DNA binding	-
184	Unigene11057_CKA	610	59	4.7816	gi|297816498|ref|XP_002876132.1|	277.3	9e-74	myb family transcription factor [Arabidopsis lyrata subsp. lyrata] >gi|297321970|gb|EFH52391.1| myb family transcription factor [Arabidopsis lyrata subsp. lyrata]	gi|297816497|ref|XM_002876086.1|	240	1e-60	Arabidopsis lyrata subsp. lyrata myb family transcription factor, mRNA	--	--	--	--	--	--	--	--	--	--	--	--	--	--	GO:0008380//RNA splicing	GO:0003700//sequence-specific DNA binding transcription factor activity;GO:0003677//DNA binding	GO:0005634//nucleus
185	Unigene11058_CKA	804	107	6.5793	gi|297816498|ref|XP_002876132.1|	388.7	5e-107	myb family transcription factor [Arabidopsis lyrata subsp. lyrata] >gi|297321970|gb|EFH52391.1| myb family transcription factor [Arabidopsis lyrata subsp. lyrata]	gi|297816497|ref|XM_002876086.1|	722	0	Arabidopsis lyrata subsp. lyrata myb family transcription factor, mRNA	--	--	--	--	--	--	--	--	--	--	--	--	--	--	GO:0008380//RNA splicing	GO:0003700//sequence-specific DNA binding transcription factor activity;GO:0003677//DNA binding	GO:0005634//nucleus
186	Unigene1117_CKA	555	250	22.2689	gi|89257523|gb|ABD65013.1|	349.4	1e-95	myb family transcription factor [Brassica oleracea]	gi|89257494|gb|AC183495.1|	733	0	Brassica oleracea Contig A, complete sequence	--	--	--	--	--	--	--	--	--	--	--	--	--	--	GO:0009753//response to jasmonic acid stimulus;GO:0009739//response to gibberellin stimulus;GO:0046686//response to cadmium ion;GO:0009751//response to salicylic acid stimulus;GO:0009737//response to abscisic acid stimulus;GO:0009723//response to ethylene stimulus;GO:0009651//response to salt stress;GO:0006355//regulation of transcription, DNA-dependent	GO:0003700//sequence-specific DNA binding transcription factor activity;GO:0003677//DNA binding;GO:0008270//zinc ion binding	-
187	Unigene11506_CKA	290	17	2.898	gi|15221853|ref|NP_173306.1|	156.4	1e-37	myb domain protein 47 [Arabidopsis thaliana] >gi|41619112|gb|AAS10026.1| MYB transcription factor [Arabidopsis thaliana] >gi|332191630|gb|AEE29751.1| myb domain protein 47 [Arabidopsis thaliana]	gi|297844827|ref|XM_002890249.1|	234	4e-59	Arabidopsis lyrata subsp. lyrata AtMYB47, mRNA	sp|P20027|MYB3_HORVU	98.2	9e-22	Myb-related protein Hv33 OS=Hordeum vulgare GN=MYB2 PE=2 SV=3	ECU11g1690	61.6	3e-10	COG5147	Myb superfamily proteins, including transcription factors and mRNA splicing factors	K09422	8e-39	156	ath:AT1G18710	myb proto-oncogene protein, plant	GO:0009753//response to jasmonic acid stimulus;GO:0009739//response to gibberellin stimulus;GO:0009694//jasmonic acid metabolic process;GO:0009651//response to salt stress;GO:0006355//regulation of transcription, DNA-dependent;GO:0009751//response to salicylic acid stimulus;GO:0009733//response to auxin stimulus;GO:0010091//trichome branching;GO:0009723//response to ethylene stimulus;GO:0046686//…	GO:0003677//DNA binding;GO:0003700//sequence-specific DNA binding transcription factor activity	GO:0005737//cytoplasm;GO:0005634//nucleus
188	Unigene11682_CKA	321	20	3.0802	gi|297843776|ref|XP_002889769.1|	157.5	4e-38	MYB transcription factor [Arabidopsis lyrata subsp. lyrata] >gi|297335611|gb|EFH66028.1| MYB transcription factor [Arabidopsis lyrata subsp. lyrata]	gi|297843775|ref|XM_002889723.1|	216	1e-53	Arabidopsis lyrata subsp. lyrata MYB transcription factor, mRNA	sp|P92948|CDC5L_ARATH	157	1e-39	Cell division cycle 5-like protein OS=Arabidopsis thaliana GN=CDC5 PE=1 SV=2	SPAC644.12	115	2e-26	COG5147	Myb superfamily proteins, including transcription factors and mRNA splicing factors	K12860	4e-39	157	aly:ARALYDRAFT_471078	pre-mRNA-splicing factor CDC5/CEF1	GO:0006396//RNA processing;GO:0022402//cell cycle process;GO:0042742//defense response to bacterium;GO:0006355//regulation of transcription, DNA-dependent;GO:0009870//defense response signaling pathway, resistance gene-dependent;GO:0051301//cell division;GO:0010204//defense response signaling pathway, resistance gene-independent;GO:0050832//defense response to fungus	GO:0003677//DNA binding;GO:0005515//protein binding;GO:0003700//sequence-specific DNA binding transcription factor activity	GO:0009507//chloroplast
189	Unigene11813_CKA	522	69	6.5348	gi|297827739|ref|XP_002881752.1|	255.4	2e-67	myb family transcription factor [Arabidopsis lyrata subsp. lyrata] >gi|297327591|gb|EFH58011.1| myb family transcription factor [Arabidopsis lyrata subsp. lyrata]	gi|330250293|gb|CP002685.1|	174	5e-41	Arabidopsis thaliana chromosome 2, complete sequence	sp|Q9FGT7|ARR18_ARATH	85.5	2e-17	Two-component response regulator ARR18 OS=Arabidopsis thaliana GN=ARR18 PE=2 SV=2	--	--	--	--	--	K14491	3e-18	89.4	aly:ARALYDRAFT_685456	two-component response regulator ARR-B family	GO:0009409//response to cold;GO:0006355//regulation of transcription, DNA-dependent	GO:0003700//sequence-specific DNA binding transcription factor activity;GO:0003677//DNA binding	GO:0005634//nucleus
190	Unigene12211_CKA	202	15	3.6711	gi|334188285|ref|NP_001190502.1|	80.1	9e-15	myb domain protein 78 [Arabidopsis thaliana] >gi|332008454|gb|AED95837.1| myb domain protein 78 [Arabidopsis thaliana]	gi|297795720|ref|XM_002865699.1|	125	2e-26	Arabidopsis lyrata subsp. lyrata AtMYB78, mRNA	--	--	--	--	--	--	--	--	--	K09422	7e-16	80.1	ath:AT5G49620	myb proto-oncogene protein, plant	GO:0052542//defense response by callose deposition;GO:0009620//response to fungus;GO:0009414//response to water deprivation;GO:0009867//jasmonic acid mediated signaling pathway;GO:0006355//regulation of transcription, DNA-dependent;GO:0009611//response to wounding;GO:0009695//jasmonic acid biosynthetic process;GO:0042538//hyperosmotic salinity response;GO:0009733//response to auxin stimulus;GO:00…	GO:0003677//DNA binding;GO:0003700//sequence-specific DNA binding transcription factor activity	GO:0005634//nucleus
191	Unigene12676_CKA	261	23	4.3565	gi|297843776|ref|XP_002889769.1|	158.7	2e-38	MYB transcription factor [Arabidopsis lyrata subsp. lyrata] >gi|297335611|gb|EFH66028.1| MYB transcription factor [Arabidopsis lyrata subsp. lyrata]	gi|199580209|gb|AC189519.2|	377	1e-102	Brassica rapa subsp. pekinensis clone KBrB091G04, complete sequence	sp|P92948|CDC5L_ARATH	158	6e-40	Cell division cycle 5-like protein OS=Arabidopsis thaliana GN=CDC5 PE=1 SV=2	SPAC644.12	67	8e-12	COG5147	Myb superfamily proteins, including transcription factors and mRNA splicing factors	K12860	2e-39	158	aly:ARALYDRAFT_471078	pre-mRNA-splicing factor CDC5/CEF1	GO:0006396//RNA processing;GO:0022402//cell cycle process;GO:0042742//defense response to bacterium;GO:0006355//regulation of transcription, DNA-dependent;GO:0009870//defense response signaling pathway, resistance gene-dependent;GO:0010204//defense response signaling pathway, resistance gene-independent;GO:0050832//defense response to fungus	GO:0003677//DNA binding;GO:0005515//protein binding;GO:0003700//sequence-specific DNA binding transcription factor activity	GO:0009507//chloroplast
192	Unigene12799_CKA	486	63	6.4085	gi|297795721|ref|XP_002865745.1|	208	4e-53	AtMYB78 [Arabidopsis lyrata subsp. lyrata] >gi|297311580|gb|EFH42004.1| AtMYB78 [Arabidopsis lyrata subsp. lyrata]	gi|297795720|ref|XM_002865699.1|	313	9e-83	Arabidopsis lyrata subsp. lyrata AtMYB78, mRNA	sp|P81391|MYB05_ANTMA	72.4	1e-13	Myb-related protein 305 OS=Antirrhinum majus GN=MYB305 PE=2 SV=1	ECU11g1690	61.2	8e-10	COG5147	Myb superfamily proteins, including transcription factors and mRNA splicing factors	K09422	5e-54	207	aly:ARALYDRAFT_495021	myb proto-oncogene protein, plant	GO:0052542//defense response by callose deposition;GO:0009620//response to fungus;GO:0009414//response to water deprivation;GO:0009867//jasmonic acid mediated signaling pathway;GO:0006355//regulation of transcription, DNA-dependent;GO:0009611//response to wounding;GO:0009695//jasmonic acid biosynthetic process;GO:0042538//hyperosmotic salinity response;GO:0009733//response to auxin stimulus;GO:00…	GO:0003677//DNA binding;GO:0003700//sequence-specific DNA binding transcription factor activity	GO:0005634//nucleus
193	Unigene12828_CKA	203	14	3.4094	gi|297829494|ref|XP_002882629.1|	79.3	1e-14	myb family transcription factor [Arabidopsis lyrata subsp. lyrata] >gi|297328469|gb|EFH58888.1| myb family transcription factor [Arabidopsis lyrata subsp. lyrata]	gi|297829493|ref|XM_002882583.1|	111	2e-22	Arabidopsis lyrata subsp. lyrata myb family transcription factor, mRNA	sp|Q6R0H0|ASG4_ARATH	47	2e-06	Transcription factor ASG4 OS=Arabidopsis thaliana GN=ASG4 PE=2 SV=1	--	--	--	--	--	--	--	--	--	--	GO:0009753//response to jasmonic acid stimulus;GO:0009739//response to gibberellin stimulus;GO:0009651//response to salt stress;GO:0006355//regulation of transcription, DNA-dependent;GO:0009751//response to salicylic acid stimulus;GO:0032922//circadian regulation of gene expression;GO:0009733//response to auxin stimulus;GO:0043966//histone H3 acetylation;GO:0048574//long-day photoperiodism, flowe…	GO:0003677//DNA binding;GO:0003700//sequence-specific DNA binding transcription factor activity	-
194	Unigene13586_CKA	448	102	11.2557	gi|238625797|gb|ACR48179.1|	256.1	1e-67	MYB domain protein 28-2 [Brassica rapa subsp. pekinensis]	gi|300837102|gb|GQ478992.1|	650	0	Brassica oleracea var. italica R2R3 DNA-binding transcription factor MYB28 (MYB28) mRNA, complete cds	sp|Q9SPG2|MYB28_ARATH	197	2e-51	Transcription factor MYB28 OS=Arabidopsis thaliana GN=MYB28 PE=1 SV=1	--	--	--	--	--	K09422	5e-51	197	ath:AT5G61420	myb proto-oncogene protein, plant	GO:0009753//response to jasmonic acid stimulus;GO:0009739//response to gibberellin stimulus;GO:0006355//regulation of transcription, DNA-dependent;GO:0009611//response to wounding;GO:0010438//cellular response to sulfur starvation;GO:0009751//response to salicylic acid stimulus;GO:0009733//response to auxin stimulus;GO:0010439//regulation of glucosinolate biosynthetic process;GO:0050832//defense …	GO:0003677//DNA binding;GO:0003700//sequence-specific DNA binding transcription factor activity	GO:0005634//nucleus
195	Unigene13587_CKA	259	7	1.3361	gi|281426914|emb|CBI71385.1|	146.7	8e-35	myb domain protein 28 [Brassica oleracea var. italica]	gi|281426913|emb|FN641893.1|	385	1e-104	Brassica oleracea var. italica partial myb28 gene for myb domain protein 28, exons 1-3	sp|Q9SPG2|MYB28_ARATH	124	2e-29	Transcription factor MYB28 OS=Arabidopsis thaliana GN=MYB28 PE=1 SV=1	--	--	--	--	--	K09422	4e-30	127	aly:ARALYDRAFT_919385	myb proto-oncogene protein, plant	GO:0009753//response to jasmonic acid stimulus;GO:0009739//response to gibberellin stimulus;GO:0006355//regulation of transcription, DNA-dependent;GO:0009611//response to wounding;GO:0010438//cellular response to sulfur starvation;GO:0009751//response to salicylic acid stimulus;GO:0010439//regulation of glucosinolate biosynthetic process;GO:0050832//defense response to fungus	GO:0003677//DNA binding;GO:0003700//sequence-specific DNA binding transcription factor activity	GO:0005634//nucleus
196	Unigene14100_CKA	332	95	14.1461	gi|264688604|gb|ACY74342.1|	217.2	5e-56	putative MYB-related transcription factor [Artemisia annua]	gi|30697318|ref|NM_105294.2|	434	1e-119	Arabidopsis thaliana myb domain protein 20 (MYB20) mRNA, complete cds	sp|Q50EX6|ODO1_PETHY	203	2e-53	Protein ODORANT1 OS=Petunia hybrida GN=ODO1 PE=2 SV=1	ECU11g1690	88.2	3e-18	COG5147	Myb superfamily proteins, including transcription factors and mRNA splicing factors	K09422	5e-57	216	ath:AT1G66230	myb proto-oncogene protein, plant	GO:2000652//regulation of secondary cell wall biogenesis;GO:0009737//response to abscisic acid stimulus;GO:0006355//regulation of transcription, DNA-dependent	GO:0003700//sequence-specific DNA binding transcription factor activity;GO:0003677//DNA binding	GO:0005634//nucleus
197	Unigene14148_CKA	242	34	6.9457	gi|2832406|emb|CAA74604.1|	54.3	5e-07	R2R3-MYB transcription factor [Arabidopsis thaliana]	--	--	--	--	--	--	--	--	--	--	--	--	--	K09422	6e-08	53.9	ath:AT3G50060	myb proto-oncogene protein, plant	GO:0048527//lateral root development;GO:0010200//response to chitin;GO:0009751//response to salicylic acid stimulus;GO:0009723//response to ethylene stimulus;GO:0006355//regulation of transcription, DNA-dependent	GO:0003700//sequence-specific DNA binding transcription factor activity;GO:0003677//DNA binding;GO:0005515//protein binding	-
198	Unigene15220_CKA	404	23	2.8145	gi|15225582|ref|NP_181517.1|	165.6	1e-40	myb domain protein 25 [Arabidopsis thaliana] >gi|330254650|gb|AEC09744.1| myb domain protein 25 [Arabidopsis thaliana]	gi|18405191|ref|NM_129546.1|	151	6e-34	Arabidopsis thaliana myb domain protein 25 (MYB25) mRNA, complete cds	sp|Q9FDW1|MYB44_ARATH	101	2e-22	Transcription factor MYB44 OS=Arabidopsis thaliana GN=MYB44 PE=2 SV=1	ECU11g1690	94.4	5e-20	COG5147	Myb superfamily proteins, including transcription factors and mRNA splicing factors	K09422	2e-41	165	ath:AT2G39880	myb proto-oncogene protein, plant	GO:0009753//response to jasmonic acid stimulus;GO:0009739//response to gibberellin stimulus;GO:0009651//response to salt stress;GO:0010090//trichome morphogenesis;GO:0009743//response to carbohydrate stimulus;GO:0006355//regulation of transcription, DNA-dependent;GO:0009751//response to salicylic acid stimulus;GO:0009733//response to auxin stimulus;GO:0009737//response to abscisic acid stimulus;G…	GO:0003677//DNA binding;GO:0003700//sequence-specific DNA binding transcription factor activity	GO:0009536//plastid;GO:0005634//nucleus
199	Unigene15271_CKA	446	227	25.1618	gi|1263095|emb|CAA90809.1|	139.8	1e-32	MYB-related protein [Arabidopsis thaliana]	gi|297797650|ref|XM_002866664.1|	159	3e-36	Arabidopsis lyrata subsp. lyrata AtMYB44/AtMYBr1, mRNA	sp|Q9FDW1|MYB44_ARATH	139	5e-34	Transcription factor MYB44 OS=Arabidopsis thaliana GN=MYB44 PE=2 SV=1	--	--	--	--	--	K09422	1e-33	139	ath:AT5G67300	myb proto-oncogene protein, plant	GO:0009753//response to jasmonic acid stimulus;GO:0009739//response to gibberellin stimulus;GO:0009414//response to water deprivation;GO:0009651//response to salt stress;GO:0006355//regulation of transcription, DNA-dependent;GO:0009751//response to salicylic acid stimulus;GO:0009733//response to auxin stimulus;GO:0010200//response to chitin;GO:0009737//response to abscisic acid stimulus;GO:000972…	GO:0003677//DNA binding;GO:0003700//sequence-specific DNA binding transcription factor activity	GO:0005634//nucleus
200	Unigene16257_CKA	445	17	1.8886	gi|238625801|gb|ACR48181.1|	185.3	2e-46	MYB domain protein 29-1 [Brassica rapa subsp. pekinensis]	gi|312283110|dbj|AK353335.1|	408	1e-111	Thellungiella halophila mRNA, complete cds, clone: RTFL01-35-C19	sp|Q9FLR1|MYB29_ARATH	184	2e-47	Transcription factor MYB29 OS=Arabidopsis thaliana GN=MYB29 PE=1 SV=1	ECU11g1690	71.2	6e-13	COG5147	Myb superfamily proteins, including transcription factors and mRNA splicing factors	K09422	6e-47	184	ath:AT5G07690	myb proto-oncogene protein, plant	GO:0009753//response to jasmonic acid stimulus;GO:0009739//response to gibberellin stimulus;GO:0006355//regulation of transcription, DNA-dependent;GO:0009611//response to wounding;GO:0010438//cellular response to sulfur starvation;GO:0009751//response to salicylic acid stimulus;GO:0009733//response to auxin stimulus;GO:0010439//regulation of glucosinolate biosynthetic process;GO:0006863//purine n…	GO:0003677//DNA binding;GO:0003700//sequence-specific DNA binding transcription factor activity	GO:0005634//nucleus
201	Unigene16333_CKA	943	1356	71.0885	gi|15240915|ref|NP_195740.1|	416.4	2e-115	duplicated SANT DNA-binding domain-containing protein [Arabidopsis thaliana] >gi|41619000|gb|AAS10000.1| MYB transcription factor [Arabidopsis thaliana] >gi|332002926|gb|AED90309.1| duplicated SANT DNA-binding domain-containing protein [Arabidopsis thaliana]	gi|297810276|ref|XM_002872976.1|	454	1e-125	Arabidopsis lyrata subsp. lyrata myb family transcription factor, mRNA	sp|Q2V9B0|MY1R1_SOLTU	117	9e-27	Transcription factor MYB1R1 OS=Solanum tuberosum PE=2 SV=1	--	--	--	--	--	K12134	2e-06	51.2	aly:ARALYDRAFT_904154	circadian clock associated 1	GO:0006355//regulation of transcription, DNA-dependent	GO:0003700//sequence-specific DNA binding transcription factor activity;GO:0003677//DNA binding	-
202	Unigene16874_CKA	349	70	9.9157	gi|145332010|ref|NP_001078127.1|	108.6	2e-23	myb domain protein 3r-3 [Arabidopsis thaliana] >gi|332641237|gb|AEE74758.1| myb domain protein 3r-3 [Arabidopsis thaliana]	gi|332640072|gb|CP002686.1|	67.9	6e-09	Arabidopsis thaliana chromosome 3, complete sequence	--	--	--	--	--	--	--	--	--	K09422	2e-24	108	ath:AT3G09370	myb proto-oncogene protein, plant	GO:0006351//transcription, DNA-dependent	GO:0005488//binding	-
203	Unigene17780_CKA	761	188	12.2131	gi|30696229|ref|NP_176118.2|	75.9	6e-13	myb family transcription factor [Arabidopsis thaliana] >gi|29029054|gb|AAO64906.1| At1g58220 [Arabidopsis thaliana] >gi|41619072|gb|AAS10017.1| MYB transcription factor [Arabidopsis thaliana] >gi|332195394|gb|AEE33515.1| myb family transcription factor [Arabidopsis thaliana]	gi|41619071|gb|AY519547.1|	416	1e-113	Arabidopsis thaliana MYB transcription factor (At1g58220) mRNA, complete cds	--	--	--	--	--	--	--	--	--	--	--	--	--	--	GO:0009753//response to jasmonic acid stimulus;GO:0009751//response to salicylic acid stimulus;GO:0009737//response to abscisic acid stimulus	GO:0003700//sequence-specific DNA binding transcription factor activity;GO:0003677//DNA binding	-
204	Unigene18278_CKA	341	42	6.089	gi|15229748|ref|NP_187751.1|	120.9	5e-27	myb domain protein 65 [Arabidopsis thaliana] >gi|12003234|gb|AAG43496.1|AF048840_1 MYB65 [Arabidopsis thaliana] >gi|41619234|gb|AAS10055.1| MYB transcription factor [Arabidopsis thaliana] >gi|332641526|gb|AEE75047.1| myb domain protein 65 [Arabidopsis thaliana]	gi|332640072|gb|CP002686.1|	184	4e-44	Arabidopsis thaliana chromosome 3, complete sequence	sp|A2WW87|GAM1_ORYSI	94.7	1e-20	Transcription factor GAMYB OS=Oryza sativa subsp. indica GN=GAM1 PE=2 SV=1	--	--	--	--	--	K09422	4e-28	120	ath:AT3G11440	myb proto-oncogene protein, plant	GO:0009740//gibberellic acid mediated signaling pathway;GO:0045926//negative regulation of growth;GO:0043068//positive regulation of programmed cell death;GO:0009751//response to salicylic acid stimulus;GO:0048235//pollen sperm cell differentiation;GO:0045893//positive regulation of transcription, DNA-dependent;GO:0009686//gibberellin biosynthetic process;GO:0009789//positive regulation of abscis…	GO:0003677//DNA binding;GO:0003700//sequence-specific DNA binding transcription factor activity	GO:0005634//nucleus
205	Unigene18420_CKA	620	272	21.6885	gi|15220910|ref|NP_173237.1|	221.5	6e-57	myb domain protein 52 [Arabidopsis thaliana] >gi|41619102|gb|AAS10024.1| MYB transcription factor [Arabidopsis thaliana] >gi|332191534|gb|AEE29655.1| myb domain protein 52 [Arabidopsis thaliana]	gi|30685609|ref|NM_101658.2|	311	4e-82	Arabidopsis thaliana myb domain protein 52 (MYB52) mRNA, complete cds	--	--	--	--	--	--	--	--	--	K09422	7e-58	221	ath:AT1G17950	myb proto-oncogene protein, plant	GO:2000652//regulation of secondary cell wall biogenesis;GO:0009737//response to abscisic acid stimulus;GO:0006355//regulation of transcription, DNA-dependent	GO:0003700//sequence-specific DNA binding transcription factor activity;GO:0003677//DNA binding	GO:0005634//nucleus
206	Unigene19098_CKA	224	10	2.207	gi|312182365|gb|ADQ42244.1|	150.6	5e-36	MYB-like protein [Brassica oleracea var. botrytis]	gi|110743164|dbj|AK227472.1|	264	3e-68	Arabidopsis thaliana mRNA for transcription factor like protein, complete cds, clone: RAFL14-10-M08	sp|Q9M2Y9|RAX3_ARATH	147	2e-36	Transcription factor RAX3 OS=Arabidopsis thaliana GN=RAX3 PE=2 SV=1	ECU11g1690	75.9	2e-14	COG5147	Myb superfamily proteins, including transcription factors and mRNA splicing factors	K09422	4e-37	150	aly:ARALYDRAFT_496816	myb proto-oncogene protein, plant	GO:0006857//oligopeptide transport;GO:0009739//response to gibberellin stimulus;GO:0009751//response to salicylic acid stimulus;GO:0000041//transition metal ion transport;GO:0006355//regulation of transcription, DNA-dependent	GO:0003700//sequence-specific DNA binding transcription factor activity;GO:0003677//DNA binding	-
207	Unigene19514_CKA	833	79	4.6885	gi|12321384|gb|AAG50762.1|AC079131_7	281.6	9e-75	hypothetical protein [Arabidopsis thaliana] >gi|12321839|gb|AAG50958.1|AC073943_8 Myb-family transcription factor, putative [Arabidopsis thaliana]	gi|41619071|gb|AY519547.1|	321	6e-85	Arabidopsis thaliana MYB transcription factor (At1g58220) mRNA, complete cds	--	--	--	--	--	--	--	--	--	--	--	--	--	--	GO:0009753//response to jasmonic acid stimulus;GO:0009751//response to salicylic acid stimulus;GO:0009737//response to abscisic acid stimulus	GO:0003700//sequence-specific DNA binding transcription factor activity;GO:0003677//DNA binding	-
208	Unigene19844_CKA	313	14	2.2112	gi|297802730|ref|XP_002869249.1|	73.9	7e-13	PC-MYB1 [Arabidopsis lyrata subsp. lyrata] >gi|297315085|gb|EFH45508.1| PC-MYB1 [Arabidopsis lyrata subsp. lyrata]	gi|297802729|ref|XM_002869203.1|	69.9	1e-09	Arabidopsis lyrata subsp. lyrata PC-MYB1, mRNA	sp|Q9S7G7|MB3R1_ARATH	73.2	3e-14	Myb-related protein 3R-1 OS=Arabidopsis thaliana GN=MYB3R-1 PE=2 SV=1	--	--	--	--	--	--	--	--	--	--	GO:0000911//cytokinesis by cell plate formation;GO:0006355//regulation of transcription, DNA-dependent	GO:0003713//transcription coactivator activity;GO:0003700//sequence-specific DNA binding transcription factor activity;GO:0003677//DNA binding	-
209	Unigene20342_CKA	386	569	72.8746	gi|15226524|ref|NP_182241.1|	123.6	7e-28	myb domain protein 2 [Arabidopsis thaliana] >gi|506189|dbj|BAA03534.1| ATMYB2 [Arabidopsis thaliana] >gi|2275197|gb|AAB63819.1| MYB transcription factor (Atmyb2) [Arabidopsis thaliana] >gi|14970986|dbj|BAB62128.1| MYB transcription factor Atmyb2 [Arabidopsis thaliana] >gi|38603964|gb|AAR24727.1| At2g47190 [Arabidopsis thaliana] >gi|41619210|gb|AAS10049.1| MYB transcription factor [Arabidopsis tha…	gi|330250293|gb|CP002685.1|	389	1e-105	Arabidopsis thaliana chromosome 2, complete sequence	--	--	--	--	--	--	--	--	--	K09422	6e-29	123	ath:AT2G47190	myb proto-oncogene protein, plant	GO:0009753//response to jasmonic acid stimulus;GO:0009414//response to water deprivation;GO:0009409//response to cold;GO:0009611//response to wounding;GO:0009751//response to salicylic acid stimulus;GO:0042538//hyperosmotic salinity response;GO:0009733//response to auxin stimulus;GO:0009738//abscisic acid mediated signaling pathway;GO:0009723//response to ethylene stimulus;GO:0010260//organ senes…	GO:0005516//calmodulin binding;GO:0003677//DNA binding;GO:0003700//sequence-specific DNA binding transcription factor activity	GO:0005634//nucleus
210	Unigene2051_CKA	815	353	21.4126	gi|12321384|gb|AAG50762.1|AC079131_7	68.6	1e-10	hypothetical protein [Arabidopsis thaliana] >gi|12321839|gb|AAG50958.1|AC073943_8 Myb-family transcription factor, putative [Arabidopsis thaliana]	gi|332189094|gb|CP002684.1|	228	7e-57	Arabidopsis thaliana chromosome 1, complete sequence	--	--	--	--	--	--	--	--	--	--	--	--	--	--	GO:0009753//response to jasmonic acid stimulus;GO:0009751//response to salicylic acid stimulus;GO:0009737//response to abscisic acid stimulus	-	-
211	Unigene20855_CKA	1458	1240	42.0451	gi|15239231|ref|NP_196198.1|	476.5	4e-133	duplicated SANT DNA-binding domain-containing protein [Arabidopsis thaliana] >gi|41619004|gb|AAS10001.1| MYB transcription factor [Arabidopsis thaliana] >gi|109946463|gb|ABG48410.1| At5g05790 [Arabidopsis thaliana] >gi|332003542|gb|AED90925.1| duplicated SANT DNA-binding domain-containing protein [Arabidopsis thaliana]	gi|110743986|gb|AC189201.1|	783	0	Brassica rapa subsp. pekinensis clone KBrB005N03, complete sequence	sp|Q2V9B0|MY1R1_SOLTU	105	6e-23	Transcription factor MYB1R1 OS=Solanum tuberosum PE=2 SV=1	--	--	--	--	--	--	--	--	--	--	GO:0009739//response to gibberellin stimulus;GO:0006355//regulation of transcription, DNA-dependent;GO:0009751//response to salicylic acid stimulus;GO:0019344//cysteine biosynthetic process	GO:0003677//DNA binding;GO:0003700//sequence-specific DNA binding transcription factor activity	GO:0005634//nucleus
212	Unigene20993_CKA	236	12	2.5137	gi|334187470|ref|NP_001190243.1|	130.6	6e-30	myb-like HTH transcriptional regulator family protein [Arabidopsis thaliana] >gi|332003685|gb|AED91068.1| myb-like HTH transcriptional regulator family protein [Arabidopsis thaliana]	gi|199580051|gb|AC189367.2|	196	6e-48	Brassica rapa subsp. pekinensis clone KBrB046M04, complete sequence	sp|Q8GUN5|PHL1_ARATH	48.1	1e-06	Protein PHR1-LIKE 1 OS=Arabidopsis thaliana GN=PHL1 PE=1 SV=1	--	--	--	--	--	--	--	--	--	--	GO:0006355//regulation of transcription, DNA-dependent	GO:0003700//sequence-specific DNA binding transcription factor activity;GO:0003677//DNA binding	-
213	Unigene21278_CKA	1020	1186	57.4825	gi|119720794|gb|ABL97967.1|	417.5	1e-115	R2R3-MYB transcription factor [Brassica rapa]	gi|119720793|gb|EF110971.1|	537	1e-150	Brassica rapa clone 457 R2R3-MYB transcription factor mRNA, complete cds	sp|Q9FDW1|MYB44_ARATH	303	1e-82	Transcription factor MYB44 OS=Arabidopsis thaliana GN=MYB44 PE=2 SV=1	ECU11g1690	126	7e-29	COG5147	Myb superfamily proteins, including transcription factors and mRNA splicing factors	K09422	1e-103	374	ath:AT3G50060	myb proto-oncogene protein, plant	GO:0009753//response to jasmonic acid stimulus;GO:0009739//response to gibberellin stimulus;GO:0009414//response to water deprivation;GO:0009651//response to salt stress;GO:0006355//regulation of transcription, DNA-dependent;GO:0009751//response to salicylic acid stimulus;GO:0009733//response to auxin stimulus;GO:0010200//response to chitin;GO:0009737//response to abscisic acid stimulus;GO:004852…	GO:0003677//DNA binding;GO:0005515//protein binding;GO:0003700//sequence-specific DNA binding transcription factor activity	GO:0005634//nucleus
214	Unigene21279_CKA	647	323	24.6803	gi|119720794|gb|ABL97967.1|	287	1e-76	R2R3-MYB transcription factor [Brassica rapa]	gi|119720793|gb|EF110971.1|	371	1e-100	Brassica rapa clone 457 R2R3-MYB transcription factor mRNA, complete cds	sp|Q9FDW1|MYB44_ARATH	247	3e-66	Transcription factor MYB44 OS=Arabidopsis thaliana GN=MYB44 PE=2 SV=1	ECU11g1690	122	4e-28	COG5147	Myb superfamily proteins, including transcription factors and mRNA splicing factors	K09422	2e-77	286	ath:AT3G50060	myb proto-oncogene protein, plant	GO:0009753//response to jasmonic acid stimulus;GO:0009739//response to gibberellin stimulus;GO:0009414//response to water deprivation;GO:0009651//response to salt stress;GO:0006355//regulation of transcription, DNA-dependent;GO:0009751//response to salicylic acid stimulus;GO:0009733//response to auxin stimulus;GO:0010200//response to chitin;GO:0009737//response to abscisic acid stimulus;GO:004852…	GO:0003677//DNA binding;GO:0005515//protein binding;GO:0003700//sequence-specific DNA binding transcription factor activity	GO:0005634//nucleus
215	Unigene21364_CKA	433	117	13.3582	gi|41618936|gb|AAS09985.1|	75.9	1e-13	MYB transcription factor [Arabidopsis thaliana]	gi|332002898|gb|CP002688.1|	81.8	5e-13	Arabidopsis thaliana chromosome 5, complete sequence	--	--	--	--	--	--	--	--	--	--	--	--	--	--	GO:0009753//response to jasmonic acid stimulus;GO:0009739//response to gibberellin stimulus;GO:0009845//seed germination;GO:0009651//response to salt stress;GO:0006355//regulation of transcription, DNA-dependent;GO:0009751//response to salicylic acid stimulus;GO:0009909//regulation of flower development;GO:0007623//circadian rhythm;GO:0009733//response to auxin stimulus;GO:0048574//long-day photo…	GO:0003677//DNA binding;GO:0003700//sequence-specific DNA binding transcription factor activity	-
216	Unigene21735_CKA	293	51	8.6051	gi|308444916|gb|ADO32622.1|	166	1e-40	myb family transcription factor [Arabidopsis thaliana]	gi|332640072|gb|CP002686.1|	270	7e-70	Arabidopsis thaliana chromosome 3, complete sequence	--	--	--	--	--	--	--	--	--	--	--	--	--	--	-	GO:0003677//DNA binding;GO:0003700//sequence-specific DNA binding transcription factor activity	-
217	Unigene21869_CKA	233	22	4.6679	gi|41619200|gb|AAS10047.1|	92.8	1e-18	MYB transcription factor [Arabidopsis thaliana]	gi|199580324|gb|AC189630.2|	218	2e-54	Brassica rapa subsp. pekinensis clone KBrS003G14, complete sequence	sp|Q9SJL7|RAX2_ARATH	92.8	4e-20	Transcription factor RAX2 OS=Arabidopsis thaliana GN=RAX2 PE=1 SV=1	--	--	--	--	--	K09422	1e-19	92.8	ath:AT2G36890	myb proto-oncogene protein, plant	GO:0009753//response to jasmonic acid stimulus;GO:0009785//blue light signaling pathway;GO:0009739//response to gibberellin stimulus;GO:0006355//regulation of transcription, DNA-dependent;GO:0009751//response to salicylic acid stimulus;GO:0000041//transition metal ion transport;GO:0009737//response to abscisic acid stimulus	GO:0003677//DNA binding;GO:0005515//protein binding;GO:0003700//sequence-specific DNA binding transcription factor activity	-
218	Unigene21979_CKA	1182	181	7.5703	gi|30680387|ref|NP_196031.2|	429.9	3e-119	DNA gyrase B3 [Arabidopsis thaliana] >gi|41619080|gb|AAS10019.1| MYB transcription factor [Arabidopsis thaliana] >gi|332003316|gb|AED90699.1| DNA gyrase B3 [Arabidopsis thaliana]	gi|332002898|gb|CP002688.1|	228	1e-56	Arabidopsis thaliana chromosome 5, complete sequence	sp|Q9SS38|GYRBP_ARATH	128	5e-30	DNA gyrase subunit B, chloroplastic OS=Arabidopsis thaliana GN=GYRBC PE=2 SV=3	all5265	100	5e-21	COG0187	Type IIA topoisomerase (DNA gyrase/topo II, topoisomerase IV), B subunit	K02470	2e-29	128	aly:ARALYDRAFT_478355	DNA gyrase subunit B [EC:5.99.1.3]	GO:0006200//ATP catabolic process;GO:0006261//DNA-dependent DNA replication;GO:0007059//chromosome segregation;GO:0006265//DNA topological change	GO:0005524//ATP binding;GO:0003918//DNA topoisomerase (ATP-hydrolyzing) activity	GO:0043229//intracellular organelle;GO:0009330//DNA topoisomerase complex (ATP-hydrolyzing)
219	Unigene22132_CKA	332	104	15.4863	gi|297839285|ref|XP_002887524.1|	116.7	9e-26	MYB122 [Arabidopsis lyrata subsp. lyrata] >gi|297333365|gb|EFH63783.1| MYB122 [Arabidopsis lyrata subsp. lyrata]	gi|238625820|gb|FJ584300.1|	153	1e-34	Brassica rapa subsp. pekinensis MYB domain protein 122 pseudogene, complete sequence	--	--	--	--	--	--	--	--	--	K09422	7e-27	116	aly:ARALYDRAFT_476550	myb proto-oncogene protein, plant	GO:0009759//indole glucosinolate biosynthetic process;GO:0009595//detection of biotic stimulus;GO:0009739//response to gibberellin stimulus;GO:0006355//regulation of transcription, DNA-dependent;GO:0009651//response to salt stress;GO:0052544//defense response by callose deposition in cell wall;GO:0009753//response to jasmonic acid stimulus;GO:0042742//defense response to bacterium;GO:0071310//cel…	GO:0003677//DNA binding;GO:0003700//sequence-specific DNA binding transcription factor activity	GO:0009506//plasmodesma
220	Unigene22149_CKA	261	28	5.3036	gi|229914876|gb|ACQ90601.1|	164.9	2e-40	putative Myb DNA binding protein [Eutrema halophilum]	gi|330250293|gb|CP002685.1|	61.9	3e-07	Arabidopsis thaliana chromosome 2, complete sequence	sp|P0C042|Y4597_ARATH	89.4	4e-19	Uncharacterized protein At4g15970 OS=Arabidopsis thaliana GN=At4g15970 PE=2 SV=1	--	--	--	--	--	--	--	--	--	--	-	-	-
221	Unigene22925_CKA	1369	817	29.5033	gi|15222565|ref|NP_176575.1|	637.1	0	myb domain protein 103 [Arabidopsis thaliana] >gi|41619146|gb|AAS10034.1| MYB transcription factor [Arabidopsis thaliana] >gi|332196045|gb|AEE34166.1| myb domain protein 103 [Arabidopsis thaliana]	gi|145337146|ref|NM_105065.3|	1088	0	Arabidopsis thaliana myb domain protein 103 (AtMYB103) mRNA, complete cds	sp|Q8LPH6|MYB86_ARATH	211	8e-55	Transcription factor MYB86 OS=Arabidopsis thaliana GN=MYB86 PE=2 SV=1	ECU11g1690	109	1e-23	COG5147	Myb superfamily proteins, including transcription factors and mRNA splicing factors	K09422	0	637	ath:AT1G63910	myb proto-oncogene protein, plant	GO:0048658//tapetal layer development;GO:0010090//trichome morphogenesis;GO:0045893//positive regulation of transcription, DNA-dependent;GO:2000652//regulation of secondary cell wall biogenesis	GO:0043565//sequence-specific DNA binding;GO:0003700//sequence-specific DNA binding transcription factor activity	GO:0005634//nucleus
222	Unigene23822_CKA	735	25	1.6815	gi|89257606|gb|ABD65094.1|	307.8	9e-83	myb family transcription factor [Brassica oleracea]	gi|239582818|gb|AC236786.1|	632	1e-178	Brassica napus clone JBnB074N14, complete sequence	--	--	--	--	--	--	--	--	--	--	--	--	--	--	GO:0009753//response to jasmonic acid stimulus;GO:0009739//response to gibberellin stimulus;GO:0046686//response to cadmium ion;GO:0009751//response to salicylic acid stimulus;GO:0009737//response to abscisic acid stimulus;GO:0009723//response to ethylene stimulus;GO:0009651//response to salt stress;GO:0006355//regulation of transcription, DNA-dependent	GO:0003700//sequence-specific DNA binding transcription factor activity;GO:0003677//DNA binding	-
223	Unigene23823_CKA	725	15	1.0228	gi|89257606|gb|ABD65094.1|	269.2	3e-71	myb family transcription factor [Brassica oleracea]	gi|239582818|gb|AC236786.1|	632	1e-178	Brassica napus clone JBnB074N14, complete sequence	--	--	--	--	--	--	--	--	--	--	--	--	--	--	GO:0009753//response to jasmonic acid stimulus;GO:0009739//response to gibberellin stimulus;GO:0046686//response to cadmium ion;GO:0009751//response to salicylic acid stimulus;GO:0009737//response to abscisic acid stimulus;GO:0009723//response to ethylene stimulus;GO:0009651//response to salt stress;GO:0006355//regulation of transcription, DNA-dependent	GO:0003676//nucleic acid binding	-
224	Unigene23824_CKA	723	120	8.2053	gi|89257606|gb|ABD65094.1|	323.9	1e-87	myb family transcription factor [Brassica oleracea]	gi|239582818|gb|AC236786.1|	611	1e-172	Brassica napus clone JBnB074N14, complete sequence	--	--	--	--	--	--	--	--	--	--	--	--	--	--	GO:0009753//response to jasmonic acid stimulus;GO:0009739//response to gibberellin stimulus;GO:0046686//response to cadmium ion;GO:0009751//response to salicylic acid stimulus;GO:0009737//response to abscisic acid stimulus;GO:0009723//response to ethylene stimulus;GO:0009651//response to salt stress;GO:0006355//regulation of transcription, DNA-dependent	GO:0003700//sequence-specific DNA binding transcription factor activity;GO:0003677//DNA binding	-
225	Unigene23976_CKA	980	289	14.5788	gi|338224826|gb|AEI89705.1|	573.5	1e-162	transcription factor MYB1 protein [Brassica rapa subsp. chinensis]	gi|338224825|gb|HQ694828.1|	1259	0	Brassica rapa subsp. chinensis transcription factor MYB1 protein mRNA, complete cds	sp|Q9FDW1|MYB44_ARATH	120	1e-27	Transcription factor MYB44 OS=Arabidopsis thaliana GN=MYB44 PE=2 SV=1	ECU11g1690	92.8	8e-19	COG5147	Myb superfamily proteins, including transcription factors and mRNA splicing factors	K09422	1e-134	477	aly:ARALYDRAFT_897073	myb proto-oncogene protein, plant	GO:0009753//response to jasmonic acid stimulus;GO:0009739//response to gibberellin stimulus;GO:0009651//response to salt stress;GO:0006355//regulation of transcription, DNA-dependent;GO:0009751//response to salicylic acid stimulus;GO:0009733//response to auxin stimulus;GO:0009737//response to abscisic acid stimulus;GO:0009723//response to ethylene stimulus	GO:0003677//DNA binding;GO:0003700//sequence-specific DNA binding transcription factor activity	GO:0005737//cytoplasm;GO:0005634//nucleus
226	Unigene23985_CKA	624	143	11.3293	gi|297833914|ref|XP_002884839.1|	266.5	1e-70	myb family transcription factor [Arabidopsis lyrata subsp. lyrata] >gi|297330679|gb|EFH61098.1| myb family transcription factor [Arabidopsis lyrata subsp. lyrata]	gi|297833913|ref|XM_002884793.1|	371	1e-100	Arabidopsis lyrata subsp. lyrata myb family transcription factor, mRNA	sp|Q2V9B0|MY1R1_SOLTU	106	1e-23	Transcription factor MYB1R1 OS=Solanum tuberosum PE=2 SV=1	--	--	--	--	--	--	--	--	--	--	GO:0009739//response to gibberellin stimulus;GO:0006355//regulation of transcription, DNA-dependent;GO:0009751//response to salicylic acid stimulus;GO:0019344//cysteine biosynthetic process	GO:0003677//DNA binding;GO:0003700//sequence-specific DNA binding transcription factor activity	GO:0005634//nucleus
227	Unigene23986_CKA	528	205	19.1943	gi|21618234|gb|AAM67284.1|	188.3	4e-47	MYB-family transcription factor, putative [Arabidopsis thaliana]	gi|332640072|gb|CP002686.1|	303	9e-80	Arabidopsis thaliana chromosome 3, complete sequence	sp|Q2V9B0|MY1R1_SOLTU	62.8	1e-10	Transcription factor MYB1R1 OS=Solanum tuberosum PE=2 SV=1	--	--	--	--	--	--	--	--	--	--	GO:0009739//response to gibberellin stimulus;GO:0006355//regulation of transcription, DNA-dependent;GO:0009751//response to salicylic acid stimulus;GO:0019344//cysteine biosynthetic process	GO:0003677//DNA binding;GO:0003700//sequence-specific DNA binding transcription factor activity	GO:0005634//nucleus
228	Unigene23989_CKA	204	5	1.2117	gi|297829184|ref|XP_002882474.1|	96.3	1e-19	botrytis-susceptible1, myb domain protein 108 [Arabidopsis lyrata subsp. lyrata] >gi|297328314|gb|EFH58733.1| botrytis-susceptible1, myb domain protein 108 [Arabidopsis lyrata subsp. lyrata]	gi|199579915|gb|AC189233.2|	182	8e-44	Brassica rapa subsp. pekinensis clone KBrB013O20, complete sequence	sp|P81391|MYB05_ANTMA	64.7	1e-11	Myb-related protein 305 OS=Antirrhinum majus GN=MYB305 PE=2 SV=1	ECU11g1690	55.1	3e-08	COG5147	Myb superfamily proteins, including transcription factors and mRNA splicing factors	K09422	1e-20	96.3	aly:ARALYDRAFT_477955	myb proto-oncogene protein, plant	GO:0052542//defense response by callose deposition;GO:0009620//response to fungus;GO:0009414//response to water deprivation;GO:0009867//jasmonic acid mediated signaling pathway;GO:0006355//regulation of transcription, DNA-dependent;GO:0009611//response to wounding;GO:0009695//jasmonic acid biosynthetic process;GO:0042538//hyperosmotic salinity response;GO:0009733//response to auxin stimulus;GO:00…	GO:0003677//DNA binding;GO:0003700//sequence-specific DNA binding transcription factor activity	GO:0005634//nucleus
229	Unigene24080_CKA	254	36	7.0068	gi|18412370|ref|NP_565209.1|	104.4	4e-22	myb family transcription factor APL [Arabidopsis thaliana] >gi|15010722|gb|AAK74020.1| At1g79430/T8K14_15 [Arabidopsis thaliana] >gi|23505841|gb|AAN28780.1| At1g79430/T8K14_15 [Arabidopsis thaliana] >gi|332198120|gb|AEE36241.1| myb family transcription factor APL [Arabidopsis thaliana]	gi|199579994|gb|AC189312.2|	299	6e-79	Brassica rapa subsp. pekinensis clone KBrB034L08, complete sequence	sp|Q9SAK5|APL_ARATH	104	1e-23	Myb family transcription factor APL OS=Arabidopsis thaliana GN=APL PE=2 SV=2	--	--	--	--	--	--	--	--	--	--	GO:0010088//phloem development;GO:0010089//xylem development;GO:0006355//regulation of transcription, DNA-dependent	GO:0003700//sequence-specific DNA binding transcription factor activity;GO:0003677//DNA binding	GO:0005634//nucleus
230	Unigene24369_CKA	204	14	3.3927	gi|334185429|ref|NP_001189922.1|	103.2	1e-21	myb domain protein 4r1 [Arabidopsis thaliana] >gi|332642527|gb|AEE76048.1| myb domain protein 4r1 [Arabidopsis thaliana]	gi|297830453|ref|XM_002883063.1|	198	1e-48	Arabidopsis lyrata subsp. lyrata MYB4R1, mRNA	--	--	--	--	--	--	--	--	--	K09422	8e-23	103	ath:AT3G18100	myb proto-oncogene protein, plant	GO:0009688//abscisic acid biosynthetic process;GO:0006355//regulation of transcription, DNA-dependent	GO:0003700//sequence-specific DNA binding transcription factor activity;GO:0003677//DNA binding	-
231	Unigene24696_CKA	1337	654	24.1823	gi|297817694|ref|XP_002876730.1|	497.7	1e-139	myb family transcription factor [Arabidopsis lyrata subsp. lyrata] >gi|297322568|gb|EFH52989.1| myb family transcription factor [Arabidopsis lyrata subsp. lyrata]	gi|297817693|ref|XM_002876684.1|	1061	0	Arabidopsis lyrata subsp. lyrata myb family transcription factor, mRNA	sp|Q8GUN5|PHL1_ARATH	164	8e-41	Protein PHR1-LIKE 1 OS=Arabidopsis thaliana GN=PHL1 PE=1 SV=1	--	--	--	--	--	K14491	3e-12	71.6	sbi:SORBI_10g024180	two-component response regulator ARR-B family	GO:0016558//protein import into peroxisome matrix;GO:0006355//regulation of transcription, DNA-dependent;GO:0006891//intra-Golgi vesicle-mediated transport;GO:0006499//N-terminal protein myristoylation;GO:0006635//fatty acid beta-oxidation	GO:0003677//DNA binding;GO:0003700//sequence-specific DNA binding transcription factor activity	GO:0005622//intracellular
232	Unigene25252_CKA	763	82	5.313	gi|15236236|ref|NP_195225.1|	318.9	4e-86	transcription factor MYB32 [Arabidopsis thaliana] >gi|75318393|sp|O49608.1|MYB32_ARATH RecName: Full=Transcription factor MYB32; AltName: Full=Myb-related protein 32; Short=AtMYB32 >gi|2924510|emb|CAA17764.1| MYB-like protein [Arabidopsis thaliana] >gi|7270450|emb|CAB80216.1| MYB-like protein [Arabidopsis thaliana] >gi|41619348|gb|AAS10082.1| MYB transcription factor [Arabidopsis thaliana] >gi|90…	gi|199579907|gb|AC189222.2|	559	1e-156	Brassica rapa subsp. pekinensis clone KBrB010M19, complete sequence	sp|O49608|MYB32_ARATH	318	2e-87	Transcription factor MYB32 OS=Arabidopsis thaliana GN=MYB32 PE=2 SV=1	ECU11g1690	95.5	8e-20	COG5147	Myb superfamily proteins, including transcription factors and mRNA splicing factors	K09422	4e-87	318	ath:AT4G34990	myb proto-oncogene protein, plant	GO:0009753//response to jasmonic acid stimulus;GO:0009651//response to salt stress;GO:0006355//regulation of transcription, DNA-dependent;GO:0009751//response to salicylic acid stimulus;GO:0009737//response to abscisic acid stimulus;GO:0046686//response to cadmium ion;GO:0009873//ethylene mediated signaling pathway	GO:0003677//DNA binding;GO:0003700//sequence-specific DNA binding transcription factor activity	-
233	Unigene26275_CKA	652	232	17.591	gi|297818010|ref|XP_002876888.1|	137.1	1e-31	myb family transcription factor [Arabidopsis lyrata subsp. lyrata] >gi|297322726|gb|EFH53147.1| myb family transcription factor [Arabidopsis lyrata subsp. lyrata]	gi|297818009|ref|XM_002876842.1|	121	9e-25	Arabidopsis lyrata subsp. lyrata myb family transcription factor, mRNA	--	--	--	--	--	--	--	--	--	--	--	--	--	--	-	GO:0003677//DNA binding	GO:0005634//nucleus
234	Unigene26511_CKA	803	124	7.6341	gi|18402692|ref|NP_564549.1|	263.1	3e-69	myb family transcription factor [Arabidopsis thaliana] >gi|332194321|gb|AEE32442.1| myb family transcription factor [Arabidopsis thaliana]	gi|297847277|ref|XM_002891474.1|	412	1e-112	Arabidopsis lyrata subsp. lyrata myb family transcription factor, mRNA	sp|Q9SAK5|APL_ARATH	66.2	2e-11	Myb family transcription factor APL OS=Arabidopsis thaliana GN=APL PE=2 SV=2	--	--	--	--	--	K14491	3e-12	70.5	sbi:SORBI_01g019980	two-component response regulator ARR-B family	GO:0006355//regulation of transcription, DNA-dependent	GO:0003700//sequence-specific DNA binding transcription factor activity;GO:0003677//DNA binding	-
235	Unigene27322_CKA	1352	1218	44.5371	gi|15228370|ref|NP_187687.1|	483	4e-135	myb family transcription factor [Arabidopsis thaliana] >gi|332641430|gb|AEE74951.1| myb family transcription factor [Arabidopsis thaliana]	gi|312282316|dbj|AK352938.1|	297	1e-77	Thellungiella halophila mRNA, complete cds, clone: RTFL01-18-K10	sp|Q940D0|ARR1_ARATH	98.2	9e-21	Two-component response regulator ARR1 OS=Arabidopsis thaliana GN=ARR1 PE=1 SV=2	--	--	--	--	--	K14491	4e-23	107	sbi:SORBI_10g005580	two-component response regulator ARR-B family	GO:0009409//response to cold;GO:0006355//regulation of transcription, DNA-dependent	GO:0003700//sequence-specific DNA binding transcription factor activity;GO:0003677//DNA binding	GO:0005634//nucleus
236	Unigene27465_CKA	281	0	0	gi|119655909|gb|ABL86247.1|	74.7	4e-13	MYBogu [Brassica rapa subsp. chinensis]	gi|119655908|gb|EF127861.1|	141	4e-31	Brassica rapa subsp. chinensis MYBogu mRNA, partial cds	--	--	--	--	--	--	--	--	--	--	--	--	--	--	-	-	-
237	Unigene27889_CKA	1695	442	12.8915	gi|30687381|ref|NP_181344.2|	392.1	1e-107	myb/SANT-like DNA-binding domain-containing protein [Arabidopsis thaliana] >gi|41618996|gb|AAS09999.1| MYB transcription factor [Arabidopsis thaliana] >gi|330254394|gb|AEC09488.1| myb/SANT-like DNA-binding domain-containing protein [Arabidopsis thaliana]	gi|42569721|ref|NM_129365.3|	702	0	Arabidopsis thaliana myb/SANT-like DNA-binding domain-containing protein (AT2G38090) mRNA, complete cds	sp|Q2V9B0|MY1R1_SOLTU	145	6e-37	Transcription factor MYB1R1 OS=Solanum tuberosum PE=2 SV=1	--	--	--	--	--	--	--	--	--	--	GO:0006355//regulation of transcription, DNA-dependent	GO:0003700//sequence-specific DNA binding transcription factor activity;GO:0003677//DNA binding	GO:0005634//nucleus
238	Unigene27890_CKA	349	252	35.6966	gi|3335378|gb|AAC27179.1|	110.9	5e-24	putative MYB family transcription factor [Arabidopsis thaliana]	gi|297823688|ref|XM_002879681.1|	242	2e-61	Arabidopsis lyrata subsp. lyrata myb family transcription factor, mRNA	--	--	--	--	--	--	--	--	--	--	--	--	--	--	GO:0006355//regulation of transcription, DNA-dependent	GO:0003700//sequence-specific DNA binding transcription factor activity;GO:0003677//DNA binding	GO:0005634//nucleus
239	Unigene29373_CKA	1046	11	0.5199	gi|41619098|gb|AAS10023.1|	83.2	1e-109	MYB transcription factor [Arabidopsis thaliana]	gi|297843775|ref|XM_002889723.1|	521	1e-145	Arabidopsis lyrata subsp. lyrata MYB transcription factor, mRNA	sp|P92948|CDC5L_ARATH	337	4e-111	Cell division cycle 5-like protein OS=Arabidopsis thaliana GN=CDC5 PE=1 SV=2	--	--	--	--	--	K12860	1e-110	337	ath:AT1G09770	pre-mRNA-splicing factor CDC5/CEF1	GO:0006396//RNA processing;GO:0022402//cell cycle process;GO:0042742//defense response to bacterium;GO:0006355//regulation of transcription, DNA-dependent;GO:0009870//defense response signaling pathway, resistance gene-dependent;GO:0010204//defense response signaling pathway, resistance gene-independent;GO:0050832//defense response to fungus	GO:0003677//DNA binding;GO:0005515//protein binding;GO:0003700//sequence-specific DNA binding transcription factor activity	GO:0009507//chloroplast
240	Unigene29374_CKA	1016	0	0	gi|41619098|gb|AAS10023.1|	83.2	1e-109	MYB transcription factor [Arabidopsis thaliana]	gi|297843775|ref|XM_002889723.1|	551	1e-154	Arabidopsis lyrata subsp. lyrata MYB transcription factor, mRNA	sp|P92948|CDC5L_ARATH	337	4e-111	Cell division cycle 5-like protein OS=Arabidopsis thaliana GN=CDC5 PE=1 SV=2	--	--	--	--	--	K12860	1e-110	337	ath:AT1G09770	pre-mRNA-splicing factor CDC5/CEF1	GO:0006396//RNA processing;GO:0022402//cell cycle process;GO:0042742//defense response to bacterium;GO:0006355//regulation of transcription, DNA-dependent;GO:0009870//defense response signaling pathway, resistance gene-dependent;GO:0010204//defense response signaling pathway, resistance gene-independent;GO:0050832//defense response to fungus	GO:0003677//DNA binding;GO:0005515//protein binding;GO:0003700//sequence-specific DNA binding transcription factor activity	GO:0009507//chloroplast
241	Unigene29916_CKA	302	483	79.0663	gi|356570646|ref|XP_003553496.1|	57.4	6e-08	PREDICTED: myb-related protein Myb4-like [Glycine max]	gi|110797163|gb|AC189483.1|	216	9e-54	Brassica rapa subsp. pekinensis clone KBrB083F05, complete sequence	sp|Q7XBH4|MYB4_ORYSJ	54.7	1e-08	Myb-related protein Myb4 OS=Oryza sativa subsp. japonica GN=MYB4 PE=2 SV=2	--	--	--	--	--	K09422	5e-09	57.4	gmx:100802214	myb proto-oncogene protein, plant	-	-	-
242	Unigene30025_CKA	1125	704	30.9365	gi|15237544|ref|NP_198918.1|	562.8	3e-159	myb family transcription factor [Arabidopsis thaliana] >gi|41619532|gb|AAS10123.1| MYB transcription factor [Arabidopsis thaliana] >gi|332007243|gb|AED94626.1| myb family transcription factor [Arabidopsis thaliana]	gi|332002898|gb|CP002688.1|	547	1e-153	Arabidopsis thaliana chromosome 5, complete sequence	sp|Q9S7G7|MB3R1_ARATH	51.2	1e-06	Myb-related protein 3R-1 OS=Arabidopsis thaliana GN=MYB3R-1 PE=2 SV=1	YDR026c	73.9	5e-13	COG5147	Myb superfamily proteins, including transcription factors and mRNA splicing factors	K09422	1e-06	52.8	ath:AT4G00540	myb proto-oncogene protein, plant	-	GO:0003700//sequence-specific DNA binding transcription factor activity;GO:0003677//DNA binding	GO:0009536//plastid
243	Unigene3016_CKA	1007	763	37.4582	gi|18395645|ref|NP_564230.1|	433.3	2e-120	myb domain protein 116 [Arabidopsis thaliana] >gi|41619120|gb|AAS10028.1| MYB transcription factor [Arabidopsis thaliana] >gi|91805853|gb|ABE65655.1| myb family transcription factor [Arabidopsis thaliana] >gi|332192487|gb|AEE30608.1| myb domain protein 116 [Arabidopsis thaliana]	gi|30689171|ref|NM_102344.2|	490	1e-135	Arabidopsis thaliana myb domain protein 116 (MYB116) mRNA, complete cds	sp|P81391|MYB05_ANTMA	198	3e-51	Myb-related protein 305 OS=Antirrhinum majus GN=MYB305 PE=2 SV=1	ECU11g1690	113	5e-25	COG5147	Myb superfamily proteins, including transcription factors and mRNA splicing factors	K09422	3e-117	419	ath:AT1G25340	myb proto-oncogene protein, plant	GO:0009944//polarity specification of adaxial/abaxial axis;GO:0010075//regulation of meristem growth;GO:0006355//regulation of transcription, DNA-dependent;GO:0010014//meristem initiation;GO:0009751//response to salicylic acid stimulus;GO:0009855//determination of bilateral symmetry;GO:0009686//gibberellin biosynthetic process;GO:0016036//cellular response to phosphate starvation	GO:0003677//DNA binding;GO:0003700//sequence-specific DNA binding transcription factor activity	GO:0005634//nucleus
244	Unigene30173_CKA	200	165	40.7855	gi|393395657|gb|AFN08700.1|	58.5	3e-08	putative R2R3-MYB transcription factor protein [Saccharum hybrid cultivar]	gi|312282640|dbj|AK353100.1|	137	4e-30	Thellungiella halophila mRNA, complete cds, clone: RTFL01-20-K13	sp|Q8LPH6|MYB86_ARATH	57	2e-09	Transcription factor MYB86 OS=Arabidopsis thaliana GN=MYB86 PE=2 SV=1	--	--	--	--	--	K09422	2e-09	58.5	mtr:MTR_7g110830	myb proto-oncogene protein, plant	-	-	-
245	Unigene30480_CKA	639	100	7.7366	gi|311223152|gb|ADP76649.1|	182.6	3e-102	MYB1 [Brassica oleracea var. botrytis]	gi|110797163|gb|AC189483.1|	670	0	Brassica rapa subsp. pekinensis clone KBrB083F05, complete sequence	sp|Q9ZTC3|MYB90_ARATH	174	9e-85	Transcription factor MYB90 OS=Arabidopsis thaliana GN=MYB90 PE=1 SV=1	ECU11g1690	77.8	1e-14	COG5147	Myb superfamily proteins, including transcription factors and mRNA splicing factors	K09422	8e-89	178	aly:ARALYDRAFT_894284	myb proto-oncogene protein, plant	GO:0016036//cellular response to phosphate starvation;GO:0010048//vernalization response;GO:0006995//cellular response to nitrogen starvation;GO:0009740//gibberellic acid mediated signaling pathway;GO:0006355//regulation of transcription, DNA-dependent;GO:0009651//response to salt stress;GO:0080167//response to karrikin;GO:0009753//response to jasmonic acid stimulus;GO:0001708//cell fate specific…	GO:0008195//phosphatidate phosphatase activity;GO:0046983//protein dimerization activity;GO:0046872//metal ion binding;GO:0003677//DNA binding;GO:0003700//sequence-specific DNA binding transcription factor activity;GO:0003993//acid phosphatase activity;GO:0004722//protein serine/threonine phosphatase activity	GO:0009505//plant-type cell wall;GO:0005829//cytosol;GO:0005887//integral to plasma membrane;GO:0005634//nucleus
246	Unigene30554_CKA	267	68	12.5907	gi|297796825|ref|XP_002866297.1|	110.9	5e-24	myb family transcription factor [Arabidopsis lyrata subsp. lyrata] >gi|297312132|gb|EFH42556.1| myb family transcription factor [Arabidopsis lyrata subsp. lyrata]	gi|297796824|ref|XM_002866251.1|	139	1e-30	Arabidopsis lyrata subsp. lyrata myb family transcription factor, mRNA	--	--	--	--	--	--	--	--	--	--	--	--	--	--	-	GO:0003700//sequence-specific DNA binding transcription factor activity;GO:0003677//DNA binding	GO:0005634//nucleus
247	Unigene30951_CKA	215	22	5.0587	gi|15224628|ref|NP_180676.1|	99	2e-20	myb domain protein 14 [Arabidopsis thaliana] >gi|4432813|gb|AAD20663.1| myb family transcription factor [Arabidopsis thaliana] >gi|20197333|gb|AAM15030.1| myb DNA-binding protein [Arabidopsis thaliana] >gi|41619192|gb|AAS10045.1| MYB transcription factor [Arabidopsis thaliana] >gi|89111928|gb|ABD60736.1| At2g31180 [Arabidopsis thaliana] >gi|330253410|gb|AEC08504.1| myb domain protein 14 [Arabidop…	gi|199580129|gb|AC189433.2|	266	7e-69	Brassica rapa subsp. pekinensis clone KBrB068H20, complete sequence	--	--	--	--	--	--	--	--	--	K09422	1e-21	99	ath:AT2G31180	myb proto-oncogene protein, plant	GO:0009753//response to jasmonic acid stimulus;GO:0009751//response to salicylic acid stimulus;GO:0009733//response to auxin stimulus;GO:0009723//response to ethylene stimulus;GO:0009651//response to salt stress;GO:0006355//regulation of transcription, DNA-dependent	GO:0003700//sequence-specific DNA binding transcription factor activity;GO:0003677//DNA binding	-
248	Unigene31311_CKA	361	37	5.0669	gi|229914875|gb|ACQ90600.1|	169.9	9e-42	putative Myb DNA binding protein [Eutrema halophilum]	gi|186498689|ref|NM_126267.2|	184	4e-44	Arabidopsis thaliana transcription factor (AT2G02060) mRNA, complete cds	sp|Q93WJ9|KAN1_ARATH	78.2	1e-15	Transcription repressor KAN1 OS=Arabidopsis thaliana GN=KAN1 PE=1 SV=1	--	--	--	--	--	K14491	3e-08	55.1	aly:ARALYDRAFT_474061	two-component response regulator ARR-B family	GO:0006355//regulation of transcription, DNA-dependent	GO:0003700//sequence-specific DNA binding transcription factor activity;GO:0003677//DNA binding	-
249	Unigene32007_CKA	390	28	3.5493	gi|297830454|ref|XP_002883109.1|	119	1e-26	MYB4R1 [Arabidopsis lyrata subsp. lyrata] >gi|297328949|gb|EFH59368.1| MYB4R1 [Arabidopsis lyrata subsp. lyrata]	gi|308801316|ref|XM_003077924.1|	60	2e-06	Ostreococcus tauri Protein transporter of the TRAM (translocating chain-associating membrane) superfamily (ISS) (Ot03g00600) mRNA, complete cds	--	--	--	--	--	--	--	--	--	K09422	2e-27	119	aly:ARALYDRAFT_479301	myb proto-oncogene protein, plant	GO:0009688//abscisic acid biosynthetic process;GO:0006355//regulation of transcription, DNA-dependent	GO:0003700//sequence-specific DNA binding transcription factor activity;GO:0003677//DNA binding	-
250	Unigene32419_CKA	212	19	4.4307	gi|41619312|gb|AAS10073.1|	119.8	1e-26	MYB transcription factor [Arabidopsis thaliana]	gi|332656411|gb|CP002687.1|	188	1e-45	Arabidopsis thaliana chromosome 4, complete sequence	sp|Q8GWP0|MYB39_ARATH	53.9	2e-08	Transcription factor MYB39 OS=Arabidopsis thaliana GN=MYB39 PE=2 SV=1	--	--	--	--	--	K09422	8e-28	119	ath:AT4G05100	myb proto-oncogene protein, plant	GO:0009414//response to water deprivation;GO:0009867//jasmonic acid mediated signaling pathway;GO:0006355//regulation of transcription, DNA-dependent;GO:0009611//response to wounding;GO:0009695//jasmonic acid biosynthetic process;GO:0042538//hyperosmotic salinity response;GO:0009733//response to auxin stimulus;GO:0015824//proline transport;GO:0009738//abscisic acid mediated signaling pathway;GO:0…	GO:0003677//DNA binding;GO:0003700//sequence-specific DNA binding transcription factor activity	-
251	Unigene32831_CKA	297	18	2.9962	gi|15226524|ref|NP_182241.1|	152.1	2e-36	myb domain protein 2 [Arabidopsis thaliana] >gi|506189|dbj|BAA03534.1| ATMYB2 [Arabidopsis thaliana] >gi|2275197|gb|AAB63819.1| MYB transcription factor (Atmyb2) [Arabidopsis thaliana] >gi|14970986|dbj|BAB62128.1| MYB transcription factor Atmyb2 [Arabidopsis thaliana] >gi|38603964|gb|AAR24727.1| At2g47190 [Arabidopsis thaliana] >gi|41619210|gb|AAS10049.1| MYB transcription factor [Arabidopsis tha…	gi|330250293|gb|CP002685.1|	149	2e-33	Arabidopsis thaliana chromosome 2, complete sequence	--	--	--	--	--	--	--	--	--	K09422	1e-37	152	ath:AT2G47190	myb proto-oncogene protein, plant	GO:0009753//response to jasmonic acid stimulus;GO:0009414//response to water deprivation;GO:0009409//response to cold;GO:0009611//response to wounding;GO:0009751//response to salicylic acid stimulus;GO:0042538//hyperosmotic salinity response;GO:0009733//response to auxin stimulus;GO:0009738//abscisic acid mediated signaling pathway;GO:0009723//response to ethylene stimulus;GO:0010260//organ senes…	GO:0005516//calmodulin binding;GO:0003677//DNA binding;GO:0003700//sequence-specific DNA binding transcription factor activity	GO:0005634//nucleus
252	Unigene32967_CKA	215	15	3.4491	gi|145338102|ref|NP_187095.2|	85.1	3e-16	myb family transcription factor [Arabidopsis thaliana] >gi|332640562|gb|AEE74083.1| myb family transcription factor [Arabidopsis thaliana]	gi|334185073|ref|NM_001202877.1|	115	2e-23	Arabidopsis thaliana myb family transcription factor (AT3G04450) mRNA, complete cds	sp|Q8GUN5|PHL1_ARATH	61.2	1e-10	Protein PHR1-LIKE 1 OS=Arabidopsis thaliana GN=PHL1 PE=1 SV=1	--	--	--	--	--	--	--	--	--	--	GO:0016556//mRNA modification;GO:0006355//regulation of transcription, DNA-dependent	GO:0003700//sequence-specific DNA binding transcription factor activity	-
253	Unigene32986_CKA	229	13	2.8065	gi|928930|emb|CAA62034.1|	109.4	1e-23	cY13 [Arabidopsis thaliana] >gi|928965|emb|CAA62031.1| Y13 [Arabidopsis thaliana] >gi|41619176|gb|AAS10041.1| MYB transcription factor [Arabidopsis thaliana]	gi|199580301|gb|AC189605.2|	192	1e-46	Brassica rapa subsp. pekinensis clone KBrH015N11, complete sequence	sp|P81392|MYB06_ANTMA	52	8e-08	Myb-related protein 306 OS=Antirrhinum majus GN=MYB306 PE=2 SV=1	--	--	--	--	--	K09422	1e-24	109	ath:AT1G74650	myb proto-oncogene protein, plant	GO:0009753//response to jasmonic acid stimulus;GO:0009739//response to gibberellin stimulus;GO:0009414//response to water deprivation;GO:0009651//response to salt stress;GO:0006355//regulation of transcription, DNA-dependent;GO:0009751//response to salicylic acid stimulus;GO:0009733//response to auxin stimulus;GO:0010200//response to chitin;GO:0009737//response to abscisic acid stimulus;GO:000972…	GO:0003677//DNA binding;GO:0003700//sequence-specific DNA binding transcription factor activity	GO:0005634//nucleus
254	Unigene33011_CKA	216	12	2.7465	gi|312603167|gb|ADQ92843.1|	86.7	1e-16	myb domain protein 28 [Brassica rapa subsp. chinensis]	gi|300837102|gb|GQ478992.1|	252	1e-64	Brassica oleracea var. italica R2R3 DNA-binding transcription factor MYB28 (MYB28) mRNA, complete cds	sp|Q9SPG2|MYB28_ARATH	85.5	6e-18	Transcription factor MYB28 OS=Arabidopsis thaliana GN=MYB28 PE=1 SV=1	--	--	--	--	--	K09422	2e-17	85.5	ath:AT5G61420	myb proto-oncogene protein, plant	GO:0009759//indole glucosinolate biosynthetic process;GO:0010439//regulation of glucosinolate biosynthetic process;GO:0009611//response to wounding;GO:0000162//tryptophan biosynthetic process;GO:0010438//cellular response to sulfur starvation;GO:0009739//response to gibberellin stimulus;GO:0009753//response to jasmonic acid stimulus;GO:0050832//defense response to fungus;GO:0006863//purine nucleo…	GO:0016301//kinase activity;GO:0003677//DNA binding;GO:0003700//sequence-specific DNA binding transcription factor activity	GO:0005634//nucleus
255	Unigene33270_CKA	296	11	1.8372	gi|15232334|ref|NP_191605.1|	147.9	3e-35	myb proto-oncogene protein, plant [Arabidopsis thaliana] >gi|7287994|emb|CAB81832.1| myb protein-like [Arabidopsis thaliana] >gi|302589002|gb|ADL59373.1| duo pollen 1 [Arabidopsis thaliana] >gi|332646543|gb|AEE80064.1| myb proto-oncogene protein, plant [Arabidopsis thaliana]	gi|110796999|gb|AC189319.1|	440	1e-121	Brassica rapa subsp. pekinensis clone KBrB036H01, complete sequence	sp|Q0JIC2|GAM1_ORYSJ	73.2	3e-14	Transcription factor GAMYB OS=Oryza sativa subsp. japonica GN=GAM1 PE=2 SV=1	ECU11g1690	66.6	1e-11	COG5147	Myb superfamily proteins, including transcription factors and mRNA splicing factors	K09422	3e-36	147	ath:AT3G60460	myb proto-oncogene protein, plant	GO:0048235//pollen sperm cell differentiation;GO:0006355//regulation of transcription, DNA-dependent	GO:0003700//sequence-specific DNA binding transcription factor activity;GO:0003677//DNA binding	GO:0005634//nucleus
256	Unigene3383_CKA	409	23	2.7801	gi|297847278|ref|XP_002891520.1|	125.9	1e-28	myb family transcription factor [Arabidopsis lyrata subsp. lyrata] >gi|297337362|gb|EFH67779.1| myb family transcription factor [Arabidopsis lyrata subsp. lyrata]	gi|297847277|ref|XM_002891474.1|	216	1e-53	Arabidopsis lyrata subsp. lyrata myb family transcription factor, mRNA	--	--	--	--	--	--	--	--	--	--	--	--	--	--	GO:0006355//regulation of transcription, DNA-dependent	GO:0003700//sequence-specific DNA binding transcription factor activity;GO:0003677//DNA binding	-
257	Unigene34340_CKA	204	5	1.2117	gi|42567912|ref|NP_568344.2|	106.3	1e-22	myb family transcription factor [Arabidopsis thaliana] >gi|332005027|gb|AED92410.1| myb family transcription factor [Arabidopsis thaliana]	gi|42567911|ref|NM_121736.2|	186	5e-45	Arabidopsis thaliana myb family transcription factor (RVE1) mRNA, complete cds	--	--	--	--	--	--	--	--	--	--	--	--	--	--	GO:0009753//response to jasmonic acid stimulus;GO:0009739//response to gibberellin stimulus;GO:0009651//response to salt stress;GO:0006355//regulation of transcription, DNA-dependent;GO:0009751//response to salicylic acid stimulus;GO:0010600//regulation of auxin biosynthetic process;GO:0007623//circadian rhythm;GO:0048574//long-day photoperiodism, flowering;GO:0009737//response to abscisic acid s…	GO:0003677//DNA binding;GO:0003700//sequence-specific DNA binding transcription factor activity	-
